# Supplementary material for: Genomic profiling of newly diagnosed glioblastoma patients and its potential for clinical utility – a prospective, translational study
Source: Mol Oncol. 2020 Sep 18;14(11):2727–43. doi: 10.1002/1878-0261.12790 (PMC7607169; doi:10.1002/1878-0261.12790)
Supplement: Supplementary file 2 — Table S7. Genelist of glioblastoma and chromosome localization. [file MOL2-14-2727-s002.xlsx]

## Sheet: Cluster Classical
id	Gene Symbol	Pathway	Gene Ontology Biological Process
1552507_at	KCNE4	---	0006810 // transport // inferred from electronic annotation /// 0006811 // ion transport // inferred from electronic annotation /// 0006813 // potassium ion transport // inferred from electronic annotation /// 0034765 // regulation of ion transmembrane transport // inferred from electronic annotation /// 0071805 // potassium ion transmembrane transport // inferred from electronic annotation
1552508_at	KCNE4	---	0006810 // transport // inferred from electronic annotation /// 0006811 // ion transport // inferred from electronic annotation /// 0006813 // potassium ion transport // inferred from electronic annotation /// 0034765 // regulation of ion transmembrane transport // inferred from electronic annotation /// 0071805 // potassium ion transmembrane transport // inferred from electronic annotation
1552721_a_at	FGF1	---	0000165 // MAPK cascade // traceable author statement /// 0000186 // activation of MAPKK activity // traceable author statement /// 0001525 // angiogenesis // inferred from electronic annotation /// 0001759 // organ induction // inferred from electronic annotation /// 0001934 // positive regulation of protein phosphorylation // inferred from electronic annotation /// 0007165 // signal transductio…
1552848_a_at	PTCHD1	---	0007165 // signal transduction // inferred from electronic annotation /// 0007224 // smoothened signaling pathway // inferred from direct assay /// 0050890 // cognition // inferred from mutant phenotype
1553027_a_at	KLHL4	---	0016567 // protein ubiquitination // not recorded
1553299_at	DUSP5P1 /// LOC105373132	---	---
1553698_a_at	CCSAP	---	0007275 // multicellular organismal development // inferred from electronic annotation /// 0045995 // regulation of embryonic development // inferred from sequence or structural similarity /// 0060296 // regulation of cilium beat frequency involved in ciliary motility // inferred from sequence or structural similarity
1553705_a_at	CHRM3	Calcium_regulation_in_cardiac_cells // GenMAPP /// GPCRDB_Class_A_Rhodopsin-like // GenMAPP /// GPCRDB_Other // GenMAPP /// Monoamine_GPCRs // GenMAPP	0003056 // regulation of vascular smooth muscle contraction // not recorded /// 0006112 // energy reserve metabolic process // traceable author statement /// 0006464 // cellular protein modification process // traceable author statement /// 0006939 // smooth muscle contraction // inferred from electronic annotation /// 0007165 // signal transduction // traceable author statement /// 0007186 // G-…
1553764_a_at	AJUBA	---	0000086 // G2/M transition of mitotic cell cycle // traceable author statement /// 0000122 // negative regulation of transcription from RNA polymerase II promoter // inferred from electronic annotation /// 0000278 // mitotic cell cycle // traceable author statement /// 0001666 // response to hypoxia // inferred from direct assay /// 0006351 // transcription, DNA-templated // inferred from electro…
1553986_at	RASEF	---	0006886 // intracellular protein transport // not recorded /// 0006904 // vesicle docking involved in exocytosis // not recorded /// 0006913 // nucleocytoplasmic transport // inferred from electronic annotation /// 0007165 // signal transduction // inferred from electronic annotation /// 0007264 // small GTPase mediated signal transduction // inferred from electronic annotation /// 0008152 // met…
1553994_at	NT5E	---	0006144 // purine nucleobase metabolic process // traceable author statement /// 0006164 // purine nucleotide biosynthetic process // inferred from electronic annotation /// 0006195 // purine nucleotide catabolic process // traceable author statement /// 0006196 // AMP catabolic process // inferred from electronic annotation /// 0006206 // pyrimidine nucleobase metabolic process // traceable auth…
1553995_a_at	NT5E	---	0006144 // purine nucleobase metabolic process // traceable author statement /// 0006164 // purine nucleotide biosynthetic process // inferred from electronic annotation /// 0006195 // purine nucleotide catabolic process // traceable author statement /// 0006196 // AMP catabolic process // inferred from electronic annotation /// 0006206 // pyrimidine nucleobase metabolic process // traceable auth…
1554027_a_at	SLC4A4	---	0006810 // transport // traceable author statement /// 0006811 // ion transport // traceable author statement /// 0006814 // sodium ion transport // inferred from direct assay /// 0006820 // anion transport // inferred from electronic annotation /// 0015701 // bicarbonate transport // not recorded /// 0015701 // bicarbonate transport // traceable author statement /// 0035725 // sodium ion transme…
1554355_a_at	SIAE	---	0002682 // regulation of immune system process // inferred from mutant phenotype /// 0005975 // carbohydrate metabolic process // inferred from direct assay
1554474_a_at	MOXD1	---	0055114 // oxidation-reduction process // inferred from electronic annotation
1554576_a_at	ETV4	---	0006351 // transcription, DNA-templated // inferred from electronic annotation /// 0006355 // regulation of transcription, DNA-templated // inferred from electronic annotation /// 0006357 // regulation of transcription from RNA polymerase II promoter // --- /// 0006366 // transcription from RNA polymerase II promoter // inferred by curator /// 0008045 // motor neuron axon guidance // inferred fro…
1554697_at	ADAMTS9	---	0006508 // proteolysis // inferred from direct assay /// 0006516 // glycoprotein catabolic process // traceable author statement /// 0006810 // transport // inferred from electronic annotation /// 0007229 // integrin-mediated signaling pathway // inferred from electronic annotation /// 0007275 // multicellular organismal development // traceable author statement /// 0015031 // protein transport /…
1554724_at	SLC6A11	---	0006810 // transport // inferred from electronic annotation /// 0006836 // neurotransmitter transport // not recorded /// 0007268 // synaptic transmission // not recorded /// 0007268 // synaptic transmission // traceable author statement /// 0007269 // neurotransmitter secretion // traceable author statement /// 0007420 // brain development // inferred from electronic annotation /// 0015812 // ga…
1554830_a_at	STEAP3	---	0006810 // transport // inferred from electronic annotation /// 0006811 // ion transport // inferred from electronic annotation /// 0006826 // iron ion transport // inferred from electronic annotation /// 0006879 // cellular iron ion homeostasis // traceable author statement /// 0006915 // apoptotic process // inferred from electronic annotation /// 0007049 // cell cycle // inferred from electron…
1554863_s_at	DOK5	---	0000165 // MAPK cascade // inferred from electronic annotation /// 0007169 // transmembrane receptor protein tyrosine kinase signaling pathway // inferred from electronic annotation /// 0007399 // nervous system development // inferred from electronic annotation /// 0051386 // regulation of neurotrophin TRK receptor signaling pathway // inferred from mutant phenotype
1555233_at	RHOJ	---	0007165 // signal transduction // inferred from electronic annotation /// 0007264 // small GTPase mediated signal transduction // traceable author statement /// 0007266 // Rho protein signal transduction // inferred from electronic annotation /// 0008152 // metabolic process // non-traceable author statement /// 0008360 // regulation of cell shape // inferred from electronic annotation /// 001503…
1555253_at	COL25A1	---	0022617 // extracellular matrix disassembly // traceable author statement /// 0030198 // extracellular matrix organization // traceable author statement /// 0030574 // collagen catabolic process // traceable author statement /// 0060385 // axonogenesis involved in innervation // inferred from electronic annotation
1555462_at	PPP1R1C	---	0006469 // negative regulation of protein kinase activity // not recorded /// 0007049 // cell cycle // inferred from electronic annotation /// 0007165 // signal transduction // inferred from electronic annotation /// 0030307 // positive regulation of cell growth // inferred from direct assay /// 0035556 // intracellular signal transduction // not recorded /// 0051301 // cell division // inferred …
1555471_a_at	FMN2	---	0006810 // transport // inferred from electronic annotation /// 0006974 // cellular response to DNA damage stimulus // inferred from mutant phenotype /// 0007275 // multicellular organismal development // inferred from electronic annotation /// 0015031 // protein transport // inferred from electronic annotation /// 0016192 // vesicle-mediated transport // inferred from sequence or structural simi…
1555561_a_at	UGGT2	---	0006457 // protein folding // traceable author statement /// 0006486 // protein glycosylation // inferred from electronic annotation /// 0018279 // protein N-linked glycosylation via asparagine // traceable author statement /// 0043687 // post-translational protein modification // traceable author statement /// 0044267 // cellular protein metabolic process // traceable author statement /// 009735…
1555600_s_at	APOL4	---	0006629 // lipid metabolic process // non-traceable author statement /// 0006810 // transport // inferred from electronic annotation /// 0006869 // lipid transport // inferred from electronic annotation /// 0042157 // lipoprotein metabolic process // inferred from electronic annotation
1555630_a_at	RAB34	---	0006810 // transport // inferred from electronic annotation /// 0006886 // intracellular protein transport // inferred from electronic annotation /// 0006897 // endocytosis // inferred from electronic annotation /// 0006913 // nucleocytoplasmic transport // inferred from electronic annotation /// 0007165 // signal transduction // inferred from electronic annotation /// 0007264 // small GTPase med…
1555725_a_at	RGS5	Calcium_regulation_in_cardiac_cells // GenMAPP /// Smooth_muscle_contraction // GenMAPP	0007165 // signal transduction // inferred from electronic annotation /// 0008277 // regulation of G-protein coupled receptor protein signaling pathway // traceable author statement /// 0009968 // negative regulation of signal transduction // inferred from electronic annotation /// 0038032 // termination of G-protein coupled receptor signaling pathway // inferred from electronic annotation /// 00…
1555778_a_at	POSTN	---	0001501 // skeletal system development // traceable author statement /// 0007155 // cell adhesion // inferred from direct assay /// 0008593 // regulation of Notch signaling pathway // inferred from electronic annotation /// 0009888 // tissue development // inferred from electronic annotation /// 0030198 // extracellular matrix organization // not recorded
1555997_s_at	IGFBP5	---	0001558 // regulation of cell growth // inferred from electronic annotation /// 0001649 // osteoblast differentiation // inferred from electronic annotation /// 0006006 // glucose metabolic process // inferred from electronic annotation /// 0007165 // signal transduction // non-traceable author statement /// 0007565 // female pregnancy // inferred from electronic annotation /// 0010906 // regulat…
1556155_at	GPR37L1	GPCRDB_Class_A_Rhodopsin-like // GenMAPP	0007165 // signal transduction // inferred from electronic annotation /// 0007186 // G-protein coupled receptor signaling pathway // inferred from electronic annotation /// 0007193 // adenylate cyclase-inhibiting G-protein coupled receptor signaling pathway // inferred from direct assay /// 0021940 // positive regulation of cerebellar granule cell precursor proliferation // inferred from electron…
1556190_s_at	LOC100507516	---	---
1556216_s_at	LOC105370687	---	---
1556583_a_at	SLC8A1	Calcium_regulation_in_cardiac_cells // GenMAPP /// Smooth_muscle_contraction // GenMAPP	0001666 // response to hypoxia // inferred from electronic annotation /// 0001892 // embryonic placenta development // inferred from electronic annotation /// 0002026 // regulation of the force of heart contraction // inferred by curator /// 0002026 // regulation of the force of heart contraction // inferred from sequence or structural similarity /// 0002027 // regulation of heart rate // inferre…
1557136_at	ATP13A4	---	0006812 // cation transport // inferred from electronic annotation /// 0006874 // cellular calcium ion homeostasis // not recorded /// 0008152 // metabolic process // inferred from electronic annotation /// 0034220 // ion transmembrane transport // traceable author statement /// 0055085 // transmembrane transport // traceable author statement /// 0098655 // cation transmembrane transport // not r…
1557283_a_at	ZNF519	---	0006351 // transcription, DNA-templated // inferred from electronic annotation /// 0006355 // regulation of transcription, DNA-templated // not recorded
1557359_at	LINC01268	---	---
1558009_at	SLC1A2	---	0006810 // transport // inferred from electronic annotation /// 0006811 // ion transport // traceable author statement /// 0006835 // dicarboxylic acid transport // inferred from electronic annotation /// 0007268 // synaptic transmission // traceable author statement /// 0007269 // neurotransmitter secretion // traceable author statement /// 0007399 // nervous system development // inferred from …
1558010_s_at	SLC1A2	---	0006810 // transport // inferred from electronic annotation /// 0006811 // ion transport // traceable author statement /// 0006835 // dicarboxylic acid transport // inferred from electronic annotation /// 0007268 // synaptic transmission // traceable author statement /// 0007269 // neurotransmitter secretion // traceable author statement /// 0007399 // nervous system development // inferred from …
1558189_a_at	GPR37L1 /// LOC284570	GPCRDB_Class_A_Rhodopsin-like // GenMAPP	0007165 // signal transduction // inferred from electronic annotation /// 0007186 // G-protein coupled receptor signaling pathway // inferred from electronic annotation /// 0007193 // adenylate cyclase-inhibiting G-protein coupled receptor signaling pathway // inferred from direct assay /// 0021940 // positive regulation of cerebellar granule cell precursor proliferation // inferred from electron…
1558295_a_at	PPFIA2	---	0007160 // cell-matrix adhesion // traceable author statement /// 0007268 // synaptic transmission // traceable author statement /// 0007269 // neurotransmitter secretion // traceable author statement /// 0014047 // glutamate secretion // traceable author statement
1558322_a_at	PAQR9	---	---
1558686_at	MPV17L	---	0010730 // negative regulation of hydrogen peroxide biosynthetic process // inferred from direct assay /// 0072593 // reactive oxygen species metabolic process // inferred from direct assay /// 1901029 // negative regulation of mitochondrial outer membrane permeabilization involved in apoptotic signaling pathway // inferred from direct assay
1558856_at	DMRTA2	---	0002052 // positive regulation of neuroblast proliferation // inferred from electronic annotation /// 0006355 // regulation of transcription, DNA-templated // inferred from electronic annotation /// 0007548 // sex differentiation // not recorded /// 0021796 // cerebral cortex regionalization // inferred from electronic annotation /// 0035914 // skeletal muscle cell differentiation // inferred fro…
1559190_s_at	RDH13	---	0008152 // metabolic process // inferred from electronic annotation /// 0009644 // response to high light intensity // inferred from electronic annotation /// 0010842 // retina layer formation // inferred from electronic annotation /// 0042462 // eye photoreceptor cell development // inferred from electronic annotation /// 0055114 // oxidation-reduction process // inferred from electronic annotat…
1559315_s_at	SOCS2-AS1	---	---
1559477_s_at	MEIS1	---	0001525 // angiogenesis // inferred from electronic annotation /// 0002089 // lens morphogenesis in camera-type eye // inferred from electronic annotation /// 0006351 // transcription, DNA-templated // inferred from electronic annotation /// 0006355 // regulation of transcription, DNA-templated // inferred from electronic annotation /// 0006366 // transcription from RNA polymerase II promoter // …
1559571_a_at	ATP13A4	---	0006812 // cation transport // inferred from electronic annotation /// 0006874 // cellular calcium ion homeostasis // not recorded /// 0008152 // metabolic process // inferred from electronic annotation /// 0034220 // ion transmembrane transport // traceable author statement /// 0055085 // transmembrane transport // traceable author statement /// 0098655 // cation transmembrane transport // not r…
1559923_at	GRIK1	---	0006810 // transport // traceable author statement /// 0006811 // ion transport // inferred from electronic annotation /// 0007215 // glutamate receptor signaling pathway // traceable author statement /// 0007268 // synaptic transmission // traceable author statement /// 0007399 // nervous system development // traceable author statement /// 0007417 // central nervous system development // tracea…
1559965_at	ZFHX4-AS1	---	---
1559966_a_at	ZFHX4-AS1	---	---
1559993_at	SFXN3	---	0006810 // transport // inferred from electronic annotation /// 0006811 // ion transport // inferred from electronic annotation /// 0034220 // ion transmembrane transport // inferred from electronic annotation /// 0055072 // iron ion homeostasis // inferred from electronic annotation /// 0055085 // transmembrane transport // inferred from electronic annotation
1560201_at	ZNF713	---	0006351 // transcription, DNA-templated // inferred from electronic annotation /// 0006355 // regulation of transcription, DNA-templated // not recorded
1562275_at	---	---	---
1562288_at	---	---	---
1563933_a_at	PLD5	---	0008152 // metabolic process // inferred from electronic annotation
1564339_a_at	CHRM3	Calcium_regulation_in_cardiac_cells // GenMAPP /// GPCRDB_Class_A_Rhodopsin-like // GenMAPP /// GPCRDB_Other // GenMAPP /// Monoamine_GPCRs // GenMAPP	0003056 // regulation of vascular smooth muscle contraction // not recorded /// 0006112 // energy reserve metabolic process // traceable author statement /// 0006464 // cellular protein modification process // traceable author statement /// 0006939 // smooth muscle contraction // inferred from electronic annotation /// 0007165 // signal transduction // traceable author statement /// 0007186 // G-…
1565483_at	EGFR	---	0000165 // MAPK cascade // traceable author statement /// 0000186 // activation of MAPKK activity // traceable author statement /// 0000902 // cell morphogenesis // inferred from electronic annotation /// 0001503 // ossification // non-traceable author statement /// 0001892 // embryonic placenta development // inferred from electronic annotation /// 0001934 // positive regulation of protein phosp…
1565484_x_at	EGFR	---	0000165 // MAPK cascade // traceable author statement /// 0000186 // activation of MAPKK activity // traceable author statement /// 0000902 // cell morphogenesis // inferred from electronic annotation /// 0001503 // ossification // non-traceable author statement /// 0001892 // embryonic placenta development // inferred from electronic annotation /// 0001934 // positive regulation of protein phosp…
1565602_at	PCDH9	---	0007155 // cell adhesion // inferred from electronic annotation /// 0007156 // homophilic cell adhesion via plasma membrane adhesion molecules // inferred from electronic annotation /// 0030900 // forebrain development // inferred from electronic annotation
1565936_a_at	LMO3	---	0006351 // transcription, DNA-templated // inferred from electronic annotation /// 0006355 // regulation of transcription, DNA-templated // inferred from electronic annotation /// 0035360 // positive regulation of peroxisome proliferator activated receptor signaling pathway // inferred from direct assay /// 0045600 // positive regulation of fat cell differentiation // inferred from mutant phenoty…
1566968_at	SPRY4-IT1	---	---
1568763_s_at	LOC728613 /// PDCD6	---	0000122 // negative regulation of transcription from RNA polymerase II promoter // --- /// 0001525 // angiogenesis // inferred from electronic annotation /// 0001938 // positive regulation of endothelial cell proliferation // inferred from direct assay /// 0006351 // transcription, DNA-templated // inferred from electronic annotation /// 0006355 // regulation of transcription, DNA-templated // in…
1569316_at	TRIM24	---	0006351 // transcription, DNA-templated // inferred from electronic annotation /// 0006355 // regulation of transcription, DNA-templated // inferred from electronic annotation /// 0006366 // transcription from RNA polymerase II promoter // traceable author statement /// 0006468 // protein phosphorylation // inferred from electronic annotation /// 0008285 // negative regulation of cell proliferati…
1570153_at	CCDC169	---	---
200808_s_at	ZYX	Integrin-mediated_cell_adhesion_KEGG // GenMAPP	0007155 // cell adhesion // traceable author statement /// 0007160 // cell-matrix adhesion // inferred by curator /// 0007165 // signal transduction // traceable author statement /// 0007179 // transforming growth factor beta receptor signaling pathway // inferred from mutant phenotype /// 0007229 // integrin-mediated signaling pathway // inferred from mutant phenotype /// 0007267 // cell-cell si…
200848_at	AHCYL1	METHIONINE-DEG1-PWY // HumanCyc /// PWY-5041 // HumanCyc	0006378 // mRNA polyadenylation // inferred from direct assay /// 0006611 // protein export from nucleus // inferred from electronic annotation /// 0006730 // one-carbon metabolic process // inferred from electronic annotation /// 0008152 // metabolic process // inferred from electronic annotation /// 0010765 // positive regulation of sodium ion transport // inferred from mutant phenotype /// 003…
200849_s_at	AHCYL1	METHIONINE-DEG1-PWY // HumanCyc /// PWY-5041 // HumanCyc	0006378 // mRNA polyadenylation // inferred from direct assay /// 0006611 // protein export from nucleus // inferred from electronic annotation /// 0006730 // one-carbon metabolic process // inferred from electronic annotation /// 0008152 // metabolic process // inferred from electronic annotation /// 0010765 // positive regulation of sodium ion transport // inferred from mutant phenotype /// 003…
200850_s_at	AHCYL1	METHIONINE-DEG1-PWY // HumanCyc /// PWY-5041 // HumanCyc	0006378 // mRNA polyadenylation // inferred from direct assay /// 0006611 // protein export from nucleus // inferred from electronic annotation /// 0006730 // one-carbon metabolic process // inferred from electronic annotation /// 0008152 // metabolic process // inferred from electronic annotation /// 0010765 // positive regulation of sodium ion transport // inferred from mutant phenotype /// 003…
200951_s_at	CCND2	Cell_cycle_KEGG // GenMAPP /// G1_to_S_cell_cycle_Reactome // GenMAPP /// Ovarian_Infertility_Genes // GenMAPP /// Wnt_signaling // GenMAPP	0001934 // positive regulation of protein phosphorylation // inferred from direct assay /// 0007049 // cell cycle // inferred from electronic annotation /// 0045737 // positive regulation of cyclin-dependent protein serine/threonine kinase activity // inferred from direct assay /// 0051301 // cell division // inferred from electronic annotation /// 0051726 // regulation of cell cycle // inferred …
200952_s_at	CCND2	Cell_cycle_KEGG // GenMAPP /// G1_to_S_cell_cycle_Reactome // GenMAPP /// Ovarian_Infertility_Genes // GenMAPP /// Wnt_signaling // GenMAPP	0001934 // positive regulation of protein phosphorylation // inferred from direct assay /// 0007049 // cell cycle // inferred from electronic annotation /// 0045737 // positive regulation of cyclin-dependent protein serine/threonine kinase activity // inferred from direct assay /// 0051301 // cell division // inferred from electronic annotation /// 0051726 // regulation of cell cycle // inferred …
200953_s_at	CCND2	Cell_cycle_KEGG // GenMAPP /// G1_to_S_cell_cycle_Reactome // GenMAPP /// Ovarian_Infertility_Genes // GenMAPP /// Wnt_signaling // GenMAPP	0001934 // positive regulation of protein phosphorylation // inferred from direct assay /// 0007049 // cell cycle // inferred from electronic annotation /// 0045737 // positive regulation of cyclin-dependent protein serine/threonine kinase activity // inferred from direct assay /// 0051301 // cell division // inferred from electronic annotation /// 0051726 // regulation of cell cycle // inferred …
200965_s_at	ABLIM1	---	0007010 // cytoskeleton organization // inferred from electronic annotation /// 0007411 // axon guidance // traceable author statement /// 0007601 // visual perception // traceable author statement /// 0009887 // organ morphogenesis // traceable author statement /// 0030032 // lamellipodium assembly // inferred from mutant phenotype /// 0042384 // cilium assembly // inferred from mutant phenotype…
201147_s_at	TIMP3	Matrix_Metalloproteinases // GenMAPP	0007417 // central nervous system development // inferred from electronic annotation /// 0007568 // aging // inferred from electronic annotation /// 0007601 // visual perception // inferred from electronic annotation /// 0009612 // response to mechanical stimulus // inferred from electronic annotation /// 0009725 // response to hormone // not recorded /// 0010033 // response to organic substance …
201148_s_at	TIMP3	Matrix_Metalloproteinases // GenMAPP	0007417 // central nervous system development // inferred from electronic annotation /// 0007568 // aging // inferred from electronic annotation /// 0007601 // visual perception // inferred from electronic annotation /// 0009612 // response to mechanical stimulus // inferred from electronic annotation /// 0009725 // response to hormone // not recorded /// 0010033 // response to organic substance …
201149_s_at	TIMP3	Matrix_Metalloproteinases // GenMAPP	0007417 // central nervous system development // inferred from electronic annotation /// 0007568 // aging // inferred from electronic annotation /// 0007601 // visual perception // inferred from electronic annotation /// 0009612 // response to mechanical stimulus // inferred from electronic annotation /// 0009725 // response to hormone // not recorded /// 0010033 // response to organic substance …
201150_s_at	TIMP3	Matrix_Metalloproteinases // GenMAPP	0007417 // central nervous system development // inferred from electronic annotation /// 0007568 // aging // inferred from electronic annotation /// 0007601 // visual perception // inferred from electronic annotation /// 0009612 // response to mechanical stimulus // inferred from electronic annotation /// 0009725 // response to hormone // not recorded /// 0010033 // response to organic substance …
201327_s_at	CCT6A	---	0006457 // protein folding // traceable author statement /// 0007339 // binding of sperm to zona pellucida // inferred from electronic annotation /// 0044267 // cellular protein metabolic process // traceable author statement /// 0051084 // 'de novo' posttranslational protein folding // traceable author statement /// 1901998 // toxin transport // inferred from electronic annotation
201579_at	FAT1	---	0007015 // actin filament organization // inferred from sequence or structural similarity /// 0007155 // cell adhesion // traceable author statement /// 0007156 // homophilic cell adhesion via plasma membrane adhesion molecules // inferred from electronic annotation /// 0007163 // establishment or maintenance of cell polarity // inferred from sequence or structural similarity /// 0007267 // cell-…
201662_s_at	ACSL3	FAO-PWY // HumanCyc /// FAO-PWY // MetaCyc /// Fatty_Acid_Degradation // GenMAPP /// Mitochondrial_fatty_acid_betaoxidation // GenMAPP /// PWY-5136 // HumanCyc /// PWY-5136 // MetaCyc /// PWY-7288 // MetaCyc /// PWY66-391 // MetaCyc	0001676 // long-chain fatty acid metabolic process // inferred from electronic annotation /// 0001676 // long-chain fatty acid metabolic process // inferred from mutant phenotype /// 0006629 // lipid metabolic process // inferred from electronic annotation /// 0006631 // fatty acid metabolic process // inferred from electronic annotation /// 0006633 // fatty acid biosynthetic process // inferred …
201667_at	GJA1	Calcium_regulation_in_cardiac_cells // GenMAPP /// Smooth_muscle_contraction // GenMAPP	0001649 // osteoblast differentiation // inferred from electronic annotation /// 0001701 // in utero embryonic development // inferred from electronic annotation /// 0001764 // neuron migration // inferred from electronic annotation /// 0001937 // negative regulation of endothelial cell proliferation // inferred from electronic annotation /// 0001947 // heart looping // inferred from electronic a…
201816_s_at	GBAS	---	0006119 // oxidative phosphorylation // inferred from mutant phenotype /// 0006754 // ATP biosynthetic process // inferred from mutant phenotype /// 2000984 // negative regulation of ATP citrate synthase activity // inferred from mutant phenotype
201860_s_at	PLAT	Blood_Clotting_Cascade // GenMAPP	0001666 // response to hypoxia // inferred from electronic annotation /// 0006464 // cellular protein modification process // traceable author statement /// 0006508 // proteolysis // traceable author statement /// 0007596 // blood coagulation // traceable author statement /// 0014909 // smooth muscle cell migration // not recorded /// 0031639 // plasminogen activation // inferred from direct assa…
201983_s_at	EGFR	---	0000165 // MAPK cascade // traceable author statement /// 0000186 // activation of MAPKK activity // traceable author statement /// 0000902 // cell morphogenesis // inferred from electronic annotation /// 0001503 // ossification // non-traceable author statement /// 0001889 // liver development // inferred from electronic annotation /// 0001892 // embryonic placenta development // inferred from e…
201984_s_at	EGFR	---	0000165 // MAPK cascade // traceable author statement /// 0000186 // activation of MAPKK activity // traceable author statement /// 0000902 // cell morphogenesis // inferred from electronic annotation /// 0001503 // ossification // non-traceable author statement /// 0001889 // liver development // inferred from electronic annotation /// 0001892 // embryonic placenta development // inferred from e…
202067_s_at	LDLR	Statin_Pathway_PharmGKB // GenMAPP /// Wnt_signaling // GenMAPP	0001523 // retinoid metabolic process // traceable author statement /// 0006629 // lipid metabolic process // traceable author statement /// 0006810 // transport // inferred from electronic annotation /// 0006869 // lipid transport // inferred from electronic annotation /// 0006897 // endocytosis // traceable author statement /// 0006898 // receptor-mediated endocytosis // traceable author statem…
202068_s_at	LDLR	Statin_Pathway_PharmGKB // GenMAPP /// Wnt_signaling // GenMAPP	0001523 // retinoid metabolic process // traceable author statement /// 0006629 // lipid metabolic process // traceable author statement /// 0006810 // transport // inferred from electronic annotation /// 0006869 // lipid transport // inferred from electronic annotation /// 0006897 // endocytosis // traceable author statement /// 0006898 // receptor-mediated endocytosis // traceable author statem…
202082_s_at	SEC14L1	---	0006810 // transport // inferred from electronic annotation
202149_at	NEDD9	---	0007010 // cytoskeleton organization // non-traceable author statement /// 0007049 // cell cycle // inferred from electronic annotation /// 0007067 // mitotic nuclear division // inferred from electronic annotation /// 0007155 // cell adhesion // inferred from electronic annotation /// 0007165 // signal transduction // traceable author statement /// 0007229 // integrin-mediated signaling pathway …
202242_at	TSPAN7	---	0007166 // cell surface receptor signaling pathway // not recorded /// 0016032 // viral process // inferred from electronic annotation
202421_at	IGSF3	---	0032808 // lacrimal gland development // inferred from mutant phenotype
202478_at	TRIB2	---	0006468 // protein phosphorylation // inferred from sequence or structural similarity /// 0006469 // negative regulation of protein kinase activity // non-traceable author statement /// 0008152 // metabolic process // inferred from electronic annotation /// 0032436 // positive regulation of proteasomal ubiquitin-dependent protein catabolic process // not recorded /// 0032436 // positive regulatio…
202479_s_at	TRIB2	---	0006468 // protein phosphorylation // inferred from sequence or structural similarity /// 0006469 // negative regulation of protein kinase activity // non-traceable author statement /// 0008152 // metabolic process // inferred from electronic annotation /// 0032436 // positive regulation of proteasomal ubiquitin-dependent protein catabolic process // not recorded /// 0032436 // positive regulatio…
202551_s_at	CRIM1	---	0001558 // regulation of cell growth // inferred from electronic annotation /// 0007399 // nervous system development // traceable author statement /// 0010951 // negative regulation of endopeptidase activity // inferred from electronic annotation /// 0043086 // negative regulation of catalytic activity // inferred from electronic annotation /// 0048009 // insulin-like growth factor receptor sign…
202552_s_at	CRIM1	---	0001558 // regulation of cell growth // inferred from electronic annotation /// 0007399 // nervous system development // traceable author statement /// 0010951 // negative regulation of endopeptidase activity // inferred from electronic annotation /// 0043086 // negative regulation of catalytic activity // inferred from electronic annotation /// 0048009 // insulin-like growth factor receptor sign…
202598_at	S100A13	---	0006810 // transport // inferred from electronic annotation /// 0008284 // positive regulation of cell proliferation // inferred from electronic annotation /// 0008360 // regulation of cell shape // inferred from electronic annotation /// 0015031 // protein transport // inferred from electronic annotation /// 0043123 // positive regulation of I-kappaB kinase/NF-kappaB signaling // inferred from d…
202668_at	EFNB2	---	0001525 // angiogenesis // inferred from electronic annotation /// 0001945 // lymph vessel development // inferred from electronic annotation /// 0002042 // cell migration involved in sprouting angiogenesis // inferred from direct assay /// 0007155 // cell adhesion // inferred from direct assay /// 0007267 // cell-cell signaling // traceable author statement /// 0007275 // multicellular organisma…
202669_s_at	EFNB2	---	0001525 // angiogenesis // inferred from electronic annotation /// 0001945 // lymph vessel development // inferred from electronic annotation /// 0002042 // cell migration involved in sprouting angiogenesis // inferred from direct assay /// 0007155 // cell adhesion // inferred from direct assay /// 0007267 // cell-cell signaling // traceable author statement /// 0007275 // multicellular organisma…
202693_s_at	STK17A	---	0006468 // protein phosphorylation // inferred from direct assay /// 0006915 // apoptotic process // inferred from electronic annotation /// 0016310 // phosphorylation // inferred from electronic annotation /// 0035556 // intracellular signal transduction // inferred from direct assay /// 0043065 // positive regulation of apoptotic process // inferred from mutant phenotype /// 2000271 // positive…
202694_at	STK17A	---	0006468 // protein phosphorylation // inferred from direct assay /// 0006915 // apoptotic process // inferred from electronic annotation /// 0016310 // phosphorylation // inferred from electronic annotation /// 0035556 // intracellular signal transduction // inferred from direct assay /// 0043065 // positive regulation of apoptotic process // inferred from mutant phenotype /// 2000271 // positive…
202695_s_at	STK17A	---	0006468 // protein phosphorylation // inferred from direct assay /// 0006915 // apoptotic process // inferred from electronic annotation /// 0016310 // phosphorylation // inferred from electronic annotation /// 0035556 // intracellular signal transduction // inferred from direct assay /// 0043065 // positive regulation of apoptotic process // inferred from mutant phenotype /// 2000271 // positive…
202709_at	FMOD	---	0005975 // carbohydrate metabolic process // traceable author statement /// 0007181 // transforming growth factor beta receptor complex assembly // traceable author statement /// 0018146 // keratan sulfate biosynthetic process // traceable author statement /// 0030198 // extracellular matrix organization // traceable author statement /// 0030203 // glycosaminoglycan metabolic process // traceable…
202718_at	IGFBP2	Smooth_muscle_contraction // GenMAPP	0001558 // regulation of cell growth // inferred from electronic annotation /// 0007165 // signal transduction // inferred from electronic annotation /// 0007565 // female pregnancy // inferred from electronic annotation /// 0007568 // aging // inferred from electronic annotation /// 0007584 // response to nutrient // inferred from electronic annotation /// 0009612 // response to mechanical stimu…
202728_s_at	LTBP1	TGF_Beta_Signaling_Pathway // GenMAPP	0007178 // transmembrane receptor protein serine/threonine kinase signaling pathway // non-traceable author statement /// 0030198 // extracellular matrix organization // traceable author statement /// 0035583 // sequestering of TGFbeta in extracellular matrix // traceable author statement
202729_s_at	LTBP1	TGF_Beta_Signaling_Pathway // GenMAPP	0007178 // transmembrane receptor protein serine/threonine kinase signaling pathway // non-traceable author statement /// 0030198 // extracellular matrix organization // traceable author statement /// 0035583 // sequestering of TGFbeta in extracellular matrix // traceable author statement
202800_at	SLC1A3	---	0001504 // neurotransmitter uptake // traceable author statement /// 0002230 // positive regulation of defense response to virus by host // inferred from mutant phenotype /// 0006536 // glutamate metabolic process // inferred from electronic annotation /// 0006537 // glutamate biosynthetic process // inferred from electronic annotation /// 0006810 // transport // inferred from electronic annotati…
202834_at	AGT	ACE-Inhibitor_pathway_PharmGKB // GenMAPP	0001543 // ovarian follicle rupture // inferred from electronic annotation /// 0001558 // regulation of cell growth // non-traceable author statement /// 0001568 // blood vessel development // inferred from electronic annotation /// 0001658 // branching involved in ureteric bud morphogenesis // inferred from electronic annotation /// 0001819 // positive regulation of cytokine production // tracea…
202871_at	TRAF4	---	0006915 // apoptotic process // inferred from electronic annotation /// 0007165 // signal transduction // traceable author statement /// 0007250 // activation of NF-kappaB-inducing kinase activity // inferred from electronic annotation /// 0007275 // multicellular organismal development // inferred from electronic annotation /// 0007585 // respiratory gaseous exchange // inferred from electronic …
202890_at	MAP7	---	0000226 // microtubule cytoskeleton organization // inferred from electronic annotation /// 0006970 // response to osmotic stress // inferred from sequence or structural similarity /// 0007163 // establishment or maintenance of cell polarity // traceable author statement /// 0072659 // protein localization to plasma membrane // inferred from sequence or structural similarity
202898_at	SDC3	---	0001523 // retinoid metabolic process // traceable author statement /// 0005975 // carbohydrate metabolic process // traceable author statement /// 0006024 // glycosaminoglycan biosynthetic process // traceable author statement /// 0006027 // glycosaminoglycan catabolic process // traceable author statement /// 0007155 // cell adhesion // inferred from electronic annotation /// 0007603 // phototr…
202935_s_at	SOX9	---	0000122 // negative regulation of transcription from RNA polymerase II promoter // inferred from electronic annotation /// 0001501 // skeletal system development // inferred from mutant phenotype /// 0001502 // cartilage condensation // inferred from sequence or structural similarity /// 0001503 // ossification // inferred from electronic annotation /// 0001658 // branching involved in ureteric b…
202936_s_at	SOX9	---	0000122 // negative regulation of transcription from RNA polymerase II promoter // inferred from electronic annotation /// 0001501 // skeletal system development // inferred from mutant phenotype /// 0001502 // cartilage condensation // inferred from sequence or structural similarity /// 0001503 // ossification // inferred from electronic annotation /// 0001658 // branching involved in ureteric b…
203143_s_at	KIAA0040	---	---
203144_s_at	KIAA0040	---	---
203178_at	GATM	GLYCGREAT-PWY // HumanCyc	0006595 // polyamine metabolic process // traceable author statement /// 0006600 // creatine metabolic process // traceable author statement /// 0006601 // creatine biosynthetic process // inferred from direct assay /// 0006601 // creatine biosynthetic process // inferred from electronic annotation /// 0006979 // response to oxidative stress // inferred from electronic annotation /// 0007584 // r…
203348_s_at	ETV5	---	0006355 // regulation of transcription, DNA-templated // inferred from electronic annotation /// 0006366 // transcription from RNA polymerase II promoter // inferred from mutant phenotype /// 0007274 // neuromuscular synaptic transmission // inferred from electronic annotation /// 0007626 // locomotory behavior // inferred from electronic annotation /// 0030154 // cell differentiation // not reco…
203372_s_at	SOCS2	---	0001558 // regulation of cell growth // non-traceable author statement /// 0006469 // negative regulation of protein kinase activity // --- /// 0007259 // JAK-STAT cascade // traceable author statement /// 0007568 // aging // inferred from electronic annotation /// 0009966 // regulation of signal transduction // non-traceable author statement /// 0009967 // positive regulation of signal transduct…
203373_at	SOCS2	---	0001558 // regulation of cell growth // non-traceable author statement /// 0006469 // negative regulation of protein kinase activity // --- /// 0007259 // JAK-STAT cascade // traceable author statement /// 0007568 // aging // inferred from electronic annotation /// 0009966 // regulation of signal transduction // non-traceable author statement /// 0009967 // positive regulation of signal transduct…
203394_s_at	HES1	---	0000122 // negative regulation of transcription from RNA polymerase II promoter // inferred from direct assay /// 0001701 // in utero embryonic development // inferred from electronic annotation /// 0001889 // liver development // inferred from electronic annotation /// 0003143 // embryonic heart tube morphogenesis // inferred from sequence or structural similarity /// 0003151 // outflow tract mo…
203395_s_at	HES1	---	0000122 // negative regulation of transcription from RNA polymerase II promoter // inferred from direct assay /// 0001701 // in utero embryonic development // inferred from electronic annotation /// 0001889 // liver development // inferred from electronic annotation /// 0003143 // embryonic heart tube morphogenesis // inferred from sequence or structural similarity /// 0003151 // outflow tract mo…
203413_at	NELL2	---	0016310 // phosphorylation // inferred from electronic annotation /// 0040008 // regulation of growth // inferred from electronic annotation /// 0070050 // neuron cellular homeostasis // inferred from sequence or structural similarity /// 0070207 // protein homotrimerization // inferred from electronic annotation
203424_s_at	IGFBP5	---	0001558 // regulation of cell growth // inferred from electronic annotation /// 0001649 // osteoblast differentiation // inferred from electronic annotation /// 0006006 // glucose metabolic process // inferred from electronic annotation /// 0007165 // signal transduction // non-traceable author statement /// 0007565 // female pregnancy // inferred from electronic annotation /// 0010906 // regulat…
203425_s_at	IGFBP5	---	0001558 // regulation of cell growth // inferred from electronic annotation /// 0001649 // osteoblast differentiation // inferred from electronic annotation /// 0006006 // glucose metabolic process // inferred from electronic annotation /// 0007165 // signal transduction // non-traceable author statement /// 0007565 // female pregnancy // inferred from electronic annotation /// 0010906 // regulat…
203426_s_at	IGFBP5	---	0001558 // regulation of cell growth // inferred from electronic annotation /// 0001649 // osteoblast differentiation // inferred from electronic annotation /// 0006006 // glucose metabolic process // inferred from electronic annotation /// 0007165 // signal transduction // non-traceable author statement /// 0007565 // female pregnancy // inferred from electronic annotation /// 0010906 // regulat…
203484_at	SEC61G	---	0002474 // antigen processing and presentation of peptide antigen via MHC class I // traceable author statement /// 0002479 // antigen processing and presentation of exogenous peptide antigen via MHC class I, TAP-dependent // traceable author statement /// 0006412 // translation // traceable author statement /// 0006605 // protein targeting // inferred from electronic annotation /// 0006614 // SR…
203499_at	EPHA2	---	0001501 // skeletal system development // inferred from electronic annotation /// 0001525 // angiogenesis // inferred from electronic annotation /// 0001568 // blood vessel development // inferred from electronic annotation /// 0001570 // vasculogenesis // inferred from electronic annotation /// 0001649 // osteoblast differentiation // inferred from sequence or structural similarity /// 0006468 /…
203548_s_at	LPL	Fatty_Acid_Degradation // GenMAPP /// Statin_Pathway_PharmGKB // GenMAPP	0001523 // retinoid metabolic process // traceable author statement /// 0006629 // lipid metabolic process // inferred from electronic annotation /// 0006633 // fatty acid biosynthetic process // inferred by curator /// 0006633 // fatty acid biosynthetic process // inferred from direct assay /// 0006633 // fatty acid biosynthetic process // inferred from sequence or structural similarity /// 0006…
203549_s_at	LPL	Fatty_Acid_Degradation // GenMAPP /// Statin_Pathway_PharmGKB // GenMAPP	0001523 // retinoid metabolic process // traceable author statement /// 0006629 // lipid metabolic process // inferred from electronic annotation /// 0006633 // fatty acid biosynthetic process // inferred by curator /// 0006633 // fatty acid biosynthetic process // inferred from direct assay /// 0006633 // fatty acid biosynthetic process // inferred from sequence or structural similarity /// 0006…
203631_s_at	GPRC5B	GPCRDB_Class_C_Metabotropic_glutamate_pheromone // GenMAPP	0001934 // positive regulation of protein phosphorylation // inferred from electronic annotation /// 0007165 // signal transduction // inferred from electronic annotation /// 0007186 // G-protein coupled receptor signaling pathway // inferred from electronic annotation /// 0007601 // visual perception // inferred from electronic annotation /// 0007626 // locomotory behavior // inferred from elect…
203705_s_at	FZD7	Wnt_signaling // GenMAPP	0006355 // regulation of transcription, DNA-templated // inferred from mutant phenotype /// 0007165 // signal transduction // inferred from electronic annotation /// 0007166 // cell surface receptor signaling pathway // inferred from electronic annotation /// 0007186 // G-protein coupled receptor signaling pathway // inferred from electronic annotation /// 0007275 // multicellular organismal deve…
203706_s_at	FZD7	Wnt_signaling // GenMAPP	0006355 // regulation of transcription, DNA-templated // inferred from mutant phenotype /// 0007165 // signal transduction // inferred from electronic annotation /// 0007166 // cell surface receptor signaling pathway // inferred from electronic annotation /// 0007186 // G-protein coupled receptor signaling pathway // inferred from electronic annotation /// 0007275 // multicellular organismal deve…
203708_at	PDE4B	G_Protein_Signaling // GenMAPP /// Smooth_muscle_contraction // GenMAPP	0001780 // neutrophil homeostasis // inferred from sequence or structural similarity /// 0006198 // cAMP catabolic process // inferred from direct assay /// 0006198 // cAMP catabolic process // inferred from electronic annotation /// 0006198 // cAMP catabolic process // inferred from genetic interaction /// 0007165 // signal transduction // inferred from electronic annotation /// 0008152 // metab…
203716_s_at	DPP4	---	0001662 // behavioral fear response // inferred from electronic annotation /// 0001666 // response to hypoxia // inferred from direct assay /// 0006508 // proteolysis // inferred from electronic annotation /// 0007155 // cell adhesion // inferred from electronic annotation /// 0008284 // positive regulation of cell proliferation // inferred from direct assay /// 0010716 // negative regulation of …
203717_at	DPP4	---	0001662 // behavioral fear response // inferred from electronic annotation /// 0001666 // response to hypoxia // inferred from direct assay /// 0006508 // proteolysis // inferred from electronic annotation /// 0007155 // cell adhesion // inferred from electronic annotation /// 0008284 // positive regulation of cell proliferation // inferred from direct assay /// 0010716 // negative regulation of …
203722_at	ALDH4A1	ARGASEDEG-PWY // HumanCyc /// ARGININE-DEG1-PWY // HumanCyc /// HYDROXYPRODEG-PWY // HumanCyc /// PROLINE-DEG2-PWY // HumanCyc /// PROUT-PWY // HumanCyc	0006537 // glutamate biosynthetic process // inferred from electronic annotation /// 0006560 // proline metabolic process // traceable author statement /// 0006561 // proline biosynthetic process // inferred from electronic annotation /// 0006562 // proline catabolic process // traceable author statement /// 0008152 // metabolic process // inferred from electronic annotation /// 0010133 // prolin…
203723_at	ITPKB	---	0000165 // MAPK cascade // inferred from electronic annotation /// 0007165 // signal transduction // traceable author statement /// 0007166 // cell surface receptor signaling pathway // inferred from electronic annotation /// 0016310 // phosphorylation // inferred from electronic annotation /// 0030217 // T cell differentiation // inferred from electronic annotation /// 0043647 // inositol phosph…
203739_at	ZNF217	---	0000122 // negative regulation of transcription from RNA polymerase II promoter // inferred from direct assay /// 0006351 // transcription, DNA-templated // inferred from electronic annotation /// 0006355 // regulation of transcription, DNA-templated // inferred from direct assay /// 0007165 // signal transduction // not recorded /// 0022008 // neurogenesis // not recorded /// 0045892 // negative…
203837_at	MAP3K5	---	0000165 // MAPK cascade // inferred from direct assay /// 0000186 // activation of MAPKK activity // inferred from direct assay /// 0000187 // activation of MAPK activity // inferred from electronic annotation /// 0001934 // positive regulation of protein phosphorylation // inferred from electronic annotation /// 0002376 // immune system process // inferred from electronic annotation /// 0002931 …
203908_at	SLC4A4	---	0006810 // transport // traceable author statement /// 0006811 // ion transport // traceable author statement /// 0006814 // sodium ion transport // inferred from direct assay /// 0006820 // anion transport // inferred from electronic annotation /// 0015701 // bicarbonate transport // not recorded /// 0015701 // bicarbonate transport // traceable author statement /// 0035725 // sodium ion transme…
203910_at	ARHGAP29	---	0007165 // signal transduction // inferred from electronic annotation /// 0007264 // small GTPase mediated signal transduction // traceable author statement /// 0007266 // Rho protein signal transduction // traceable author statement /// 0035556 // intracellular signal transduction // inferred from electronic annotation /// 0043547 // positive regulation of GTPase activity // inferred from electr…
203939_at	NT5E	---	0006144 // purine nucleobase metabolic process // traceable author statement /// 0006164 // purine nucleotide biosynthetic process // inferred from electronic annotation /// 0006195 // purine nucleotide catabolic process // traceable author statement /// 0006196 // AMP catabolic process // inferred from electronic annotation /// 0006206 // pyrimidine nucleobase metabolic process // traceable auth…
203989_x_at	F2R	GPCRDB_Class_A_Rhodopsin-like // GenMAPP /// GPCRDB_Other // GenMAPP	0000186 // activation of MAPKK activity // inferred from sequence or structural similarity /// 0002248 // connective tissue replacement involved in inflammatory response wound healing // inferred from direct assay /// 0003105 // negative regulation of glomerular filtration // inferred from sequence or structural similarity /// 0006919 // activation of cysteine-type endopeptidase activity involved…
204011_at	SPRY2	---	0000132 // establishment of mitotic spindle orientation // inferred from electronic annotation /// 0007173 // epidermal growth factor receptor signaling pathway // traceable author statement /// 0007275 // multicellular organismal development // inferred from electronic annotation /// 0007605 // sensory perception of sound // inferred from electronic annotation /// 0008285 // negative regulation …
204014_at	DUSP4	---	0000165 // MAPK cascade // traceable author statement /// 0000188 // inactivation of MAPK activity // inferred from electronic annotation /// 0001706 // endoderm formation // not recorded /// 0002224 // toll-like receptor signaling pathway // traceable author statement /// 0002755 // MyD88-dependent toll-like receptor signaling pathway // traceable author statement /// 0002756 // MyD88-independen…
204015_s_at	DUSP4	---	0000165 // MAPK cascade // traceable author statement /// 0000188 // inactivation of MAPK activity // inferred from electronic annotation /// 0001706 // endoderm formation // not recorded /// 0002224 // toll-like receptor signaling pathway // traceable author statement /// 0002755 // MyD88-dependent toll-like receptor signaling pathway // traceable author statement /// 0002756 // MyD88-independen…
204035_at	SCG2	---	0000165 // MAPK cascade // inferred from direct assay /// 0001525 // angiogenesis // inferred from direct assay /// 0001937 // negative regulation of endothelial cell proliferation // traceable author statement /// 0001938 // positive regulation of endothelial cell proliferation // inferred from direct assay /// 0006954 // inflammatory response // traceable author statement /// 0009306 // protein…
204051_s_at	SFRP4	---	0002092 // positive regulation of receptor internalization // inferred from direct assay /// 0007275 // multicellular organismal development // inferred from electronic annotation /// 0008285 // negative regulation of cell proliferation // inferred from mutant phenotype /// 0009725 // response to hormone // non-traceable author statement /// 0010628 // positive regulation of gene expression // in…
204052_s_at	SFRP4	---	0002092 // positive regulation of receptor internalization // inferred from direct assay /// 0007275 // multicellular organismal development // inferred from electronic annotation /// 0008285 // negative regulation of cell proliferation // inferred from mutant phenotype /// 0009725 // response to hormone // non-traceable author statement /// 0010628 // positive regulation of gene expression // in…
204069_at	MEIS1	---	0001525 // angiogenesis // inferred from electronic annotation /// 0002089 // lens morphogenesis in camera-type eye // inferred from electronic annotation /// 0006351 // transcription, DNA-templated // inferred from electronic annotation /// 0006355 // regulation of transcription, DNA-templated // inferred from electronic annotation /// 0006366 // transcription from RNA polymerase II promoter // …
204159_at	CDKN2C	G1_to_S_cell_cycle_Reactome // GenMAPP	0000079 // regulation of cyclin-dependent protein serine/threonine kinase activity // inferred from direct assay /// 0000082 // G1/S transition of mitotic cell cycle // inferred from direct assay /// 0000278 // mitotic cell cycle // traceable author statement /// 0007049 // cell cycle // inferred from electronic annotation /// 0007050 // cell cycle arrest // inferred from direct assay /// 0008285…
204311_at	ATP1B2	Calcium_regulation_in_cardiac_cells // GenMAPP	0006810 // transport // traceable author statement /// 0006811 // ion transport // inferred from electronic annotation /// 0006813 // potassium ion transport // inferred from electronic annotation /// 0006814 // sodium ion transport // inferred from electronic annotation /// 0006883 // cellular sodium ion homeostasis // inferred from direct assay /// 0007155 // cell adhesion // inferred from elec…
204363_at	F3	---	0001938 // positive regulation of endothelial cell proliferation // inferred from direct assay /// 0002541 // activation of plasma proteins involved in acute inflammatory response // inferred from direct assay /// 0002543 // activation of blood coagulation via clotting cascade // inferred by curator /// 0006919 // activation of cysteine-type endopeptidase activity involved in apoptotic process //…
204379_s_at	FGFR3	GLUCONSUPER-PWY // HumanCyc	0000122 // negative regulation of transcription from RNA polymerase II promoter // inferred from electronic annotation /// 0000165 // MAPK cascade // traceable author statement /// 0000186 // activation of MAPKK activity // traceable author statement /// 0001501 // skeletal system development // traceable author statement /// 0001938 // positive regulation of endothelial cell proliferation // inf…
204380_s_at	FGFR3	GLUCONSUPER-PWY // HumanCyc	0000122 // negative regulation of transcription from RNA polymerase II promoter // inferred from electronic annotation /// 0000165 // MAPK cascade // traceable author statement /// 0000186 // activation of MAPKK activity // traceable author statement /// 0001501 // skeletal system development // traceable author statement /// 0001938 // positive regulation of endothelial cell proliferation // inf…
204424_s_at	LMO3	---	0006351 // transcription, DNA-templated // inferred from electronic annotation /// 0006355 // regulation of transcription, DNA-templated // inferred from electronic annotation /// 0035360 // positive regulation of peroxisome proliferator activated receptor signaling pathway // inferred from direct assay /// 0045600 // positive regulation of fat cell differentiation // inferred from mutant phenoty…
204431_at	TLE2	---	0006351 // transcription, DNA-templated // inferred from electronic annotation /// 0006355 // regulation of transcription, DNA-templated // inferred from electronic annotation /// 0007165 // signal transduction // traceable author statement /// 0007219 // Notch signaling pathway // traceable author statement /// 0009887 // organ morphogenesis // traceable author statement /// 0016055 // Wnt signa…
204454_at	LDOC1	---	0008285 // negative regulation of cell proliferation // inferred from electronic annotation
204456_s_at	GAS1	---	0002053 // positive regulation of mesenchymal cell proliferation // inferred from electronic annotation /// 0007049 // cell cycle // inferred from electronic annotation /// 0007050 // cell cycle arrest // inferred from electronic annotation /// 0007411 // axon guidance // inferred from electronic annotation /// 0008284 // positive regulation of cell proliferation // inferred from electronic annot…
204457_s_at	GAS1	---	0002053 // positive regulation of mesenchymal cell proliferation // inferred from electronic annotation /// 0007049 // cell cycle // inferred from electronic annotation /// 0007050 // cell cycle arrest // inferred from electronic annotation /// 0007411 // axon guidance // inferred from electronic annotation /// 0008284 // positive regulation of cell proliferation // inferred from electronic annot…
204482_at	CLDN5	Circadian_Exercise // GenMAPP	0003151 // outflow tract morphogenesis // traceable author statement /// 0007043 // cell-cell junction assembly // inferred from mutant phenotype /// 0007179 // transforming growth factor beta receptor signaling pathway // inferred from direct assay /// 0007612 // learning // traceable author statement /// 0016338 // calcium-independent cell-cell adhesion via plasma membrane cell-adhesion molecul…
204484_at	PIK3C2B	PWY-6352 // MetaCyc /// S1P_Signaling // GenMAPP	0002250 // adaptive immune response // --- /// 0006468 // protein phosphorylation // --- /// 0006644 // phospholipid metabolic process // traceable author statement /// 0006661 // phosphatidylinositol biosynthetic process // traceable author statement /// 0006954 // inflammatory response // --- /// 0014065 // phosphatidylinositol 3-kinase signaling // --- /// 0016310 // phosphorylation // inferre…
204724_s_at	COL9A3	---	0007411 // axon guidance // traceable author statement /// 0008584 // male gonad development // inferred from electronic annotation /// 0008585 // female gonad development // inferred from electronic annotation /// 0022617 // extracellular matrix disassembly // traceable author statement /// 0030198 // extracellular matrix organization // traceable author statement /// 0030574 // collagen catabol…
204736_s_at	CSPG4	---	0000187 // activation of MAPK activity // inferred from electronic annotation /// 0001525 // angiogenesis // inferred from electronic annotation /// 0005975 // carbohydrate metabolic process // traceable author statement /// 0007165 // signal transduction // inferred from electronic annotation /// 0007169 // transmembrane receptor protein tyrosine kinase signaling pathway // inferred from electro…
204836_at	GLDC	GLYCCAT-PWY // HumanCyc	0006520 // cellular amino acid metabolic process // inferred from electronic annotation /// 0006544 // glycine metabolic process // inferred from electronic annotation /// 0006546 // glycine catabolic process // traceable author statement /// 0019464 // glycine decarboxylation via glycine cleavage system // not recorded /// 0034641 // cellular nitrogen compound metabolic process // traceable auth…
204916_at	RAMP1	Smooth_muscle_contraction // GenMAPP	0001525 // angiogenesis // inferred from direct assay /// 0006810 // transport // inferred from electronic annotation /// 0006816 // calcium ion transport // inferred from direct assay /// 0006886 // intracellular protein transport // inferred from electronic annotation /// 0007186 // G-protein coupled receptor signaling pathway // inferred from electronic annotation /// 0008277 // regulation of …
204917_s_at	MLLT3	---	0006351 // transcription, DNA-templated // inferred from electronic annotation /// 0006355 // regulation of transcription, DNA-templated // inferred from electronic annotation /// 0007379 // segment specification // inferred from electronic annotation /// 0009952 // anterior/posterior pattern specification // inferred from electronic annotation /// 0090090 // negative regulation of canonical Wnt …
204918_s_at	MLLT3	---	0006351 // transcription, DNA-templated // inferred from electronic annotation /// 0006355 // regulation of transcription, DNA-templated // inferred from electronic annotation /// 0007379 // segment specification // inferred from electronic annotation /// 0009952 // anterior/posterior pattern specification // inferred from electronic annotation /// 0090090 // negative regulation of canonical Wnt …
204967_at	SHROOM2	---	0000902 // cell morphogenesis // inferred from direct assay /// 0000902 // cell morphogenesis // inferred from sequence or structural similarity /// 0002089 // lens morphogenesis in camera-type eye // inferred from sequence or structural similarity /// 0007275 // multicellular organismal development // inferred from electronic annotation /// 0007420 // brain development // inferred from sequence …
205020_s_at	ARL4A	---	0006886 // intracellular protein transport // inferred from electronic annotation /// 0007165 // signal transduction // inferred from electronic annotation /// 0007264 // small GTPase mediated signal transduction // inferred from electronic annotation /// 0015031 // protein transport // inferred from electronic annotation /// 0050873 // brown fat cell differentiation // inferred from electronic a…
205029_s_at	FABP7	---	0001964 // startle response // inferred from electronic annotation /// 0006810 // transport // inferred from electronic annotation /// 0007399 // nervous system development // traceable author statement /// 0008285 // negative regulation of cell proliferation // traceable author statement /// 0019433 // triglyceride catabolic process // traceable author statement /// 0021846 // cell proliferation…
205030_at	FABP7	---	0001964 // startle response // inferred from electronic annotation /// 0006810 // transport // inferred from electronic annotation /// 0007399 // nervous system development // traceable author statement /// 0008285 // negative regulation of cell proliferation // traceable author statement /// 0019433 // triglyceride catabolic process // traceable author statement /// 0021846 // cell proliferation…
205116_at	LAMA2	---	0007155 // cell adhesion // inferred from electronic annotation /// 0007411 // axon guidance // inferred from electronic annotation /// 0007517 // muscle organ development // traceable author statement /// 0022011 // myelination in peripheral nervous system // inferred from electronic annotation /// 0030155 // regulation of cell adhesion // inferred from electronic annotation /// 0030198 // extra…
205128_x_at	PTGS1	Eicosanoid_Synthesis // GenMAPP /// Prostaglandin_synthesis_regulation // GenMAPP /// PWY66-374 // MetaCyc	0001516 // prostaglandin biosynthetic process // inferred from sequence or structural similarity /// 0006629 // lipid metabolic process // non-traceable author statement /// 0006631 // fatty acid metabolic process // inferred from electronic annotation /// 0006633 // fatty acid biosynthetic process // inferred from electronic annotation /// 0006693 // prostaglandin metabolic process // inferred f…
205154_at	LRRN2	---	0007155 // cell adhesion // traceable author statement /// 0007165 // signal transduction // traceable author statement /// 0007409 // axonogenesis // not recorded
205174_s_at	QPCT	---	0006464 // cellular protein modification process // traceable author statement /// 0017186 // peptidyl-pyroglutamic acid biosynthetic process, using glutaminyl-peptide cyclotransferase // inferred from direct assay
205194_at	PSPH	CYSTEINE-SYN2-PWY // HumanCyc	0006470 // protein dephosphorylation // inferred from electronic annotation /// 0006563 // L-serine metabolic process // inferred from direct assay /// 0006564 // L-serine biosynthetic process // not recorded /// 0006564 // L-serine biosynthetic process // traceable author statement /// 0008152 // metabolic process // inferred from electronic annotation /// 0008652 // cellular amino acid biosynth…
205204_at	NMB	---	0007165 // signal transduction // traceable author statement /// 0007204 // positive regulation of cytosolic calcium ion concentration // inferred from electronic annotation /// 0007218 // neuropeptide signaling pathway // inferred from electronic annotation /// 0007267 // cell-cell signaling // traceable author statement /// 0008284 // positive regulation of cell proliferation // inferred from e…
205208_at	ALDH1L1	---	0006730 // one-carbon metabolic process // inferred from electronic annotation /// 0008152 // metabolic process // inferred from electronic annotation /// 0009058 // biosynthetic process // inferred from electronic annotation /// 0009258 // 10-formyltetrahydrofolate catabolic process // inferred from electronic annotation /// 0032259 // methylation // inferred from electronic annotation /// 00551…
205227_at	IL1RAP	---	0002376 // immune system process // inferred from electronic annotation /// 0006461 // protein complex assembly // traceable author statement /// 0006954 // inflammatory response // inferred from electronic annotation /// 0006955 // immune response // traceable author statement /// 0007165 // signal transduction // inferred from electronic annotation /// 0019221 // cytokine-mediated signaling pat…
205230_at	RPH3A	---	0006810 // transport // inferred from electronic annotation /// 0006886 // intracellular protein transport // inferred from electronic annotation /// 0006906 // vesicle fusion // not recorded /// 0007420 // brain development // inferred from electronic annotation /// 0015031 // protein transport // inferred from electronic annotation /// 0016079 // synaptic vesicle exocytosis // not recorded /// …
205259_at	NR3C2	---	0006351 // transcription, DNA-templated // inferred from electronic annotation /// 0006355 // regulation of transcription, DNA-templated // inferred from electronic annotation /// 0006367 // transcription initiation from RNA polymerase II promoter // traceable author statement /// 0006883 // cellular sodium ion homeostasis // inferred from electronic annotation /// 0007165 // signal transduction …
205302_at	IGFBP1	Smooth_muscle_contraction // GenMAPP	0001558 // regulation of cell growth // inferred from electronic annotation /// 0007165 // signal transduction // traceable author statement /// 0008286 // insulin receptor signaling pathway // inferred from electronic annotation /// 0030307 // positive regulation of cell growth // inferred from electronic annotation /// 0030968 // endoplasmic reticulum unfolded protein response // traceable auth…
205316_at	SLC15A2	---	0006810 // transport // traceable author statement /// 0006811 // ion transport // traceable author statement /// 0006857 // oligopeptide transport // inferred from electronic annotation /// 0015031 // protein transport // inferred from electronic annotation /// 0015833 // peptide transport // inferred from electronic annotation /// 0015893 // drug transport // non-traceable author statement /// …
205317_s_at	SLC15A2	---	0006810 // transport // traceable author statement /// 0006811 // ion transport // traceable author statement /// 0006857 // oligopeptide transport // inferred from electronic annotation /// 0015031 // protein transport // inferred from electronic annotation /// 0015833 // peptide transport // inferred from electronic annotation /// 0015893 // drug transport // non-traceable author statement /// …
205328_at	CLDN10	---	0006810 // transport // inferred from electronic annotation /// 0006811 // ion transport // inferred from electronic annotation /// 0007155 // cell adhesion // traceable author statement /// 0016338 // calcium-independent cell-cell adhesion via plasma membrane cell-adhesion molecules // inferred from sequence or structural similarity
205363_at	BBOX1	PWY-3621 // HumanCyc /// PWY-3621 // MetaCyc /// PWY-6100 // MetaCyc	0009083 // branched-chain amino acid catabolic process // traceable author statement /// 0034641 // cellular nitrogen compound metabolic process // traceable author statement /// 0044281 // small molecule metabolic process // traceable author statement /// 0045329 // carnitine biosynthetic process // inferred from direct assay /// 0045329 // carnitine biosynthetic process // inferred from electro…
205364_at	ACOX2	PWY-5136 // HumanCyc /// PWY-5136 // MetaCyc /// PWY-6061 // MetaCyc /// PWY-7288 // MetaCyc /// PWY66-391 // MetaCyc	0006629 // lipid metabolic process // inferred from electronic annotation /// 0006631 // fatty acid metabolic process // inferred from electronic annotation /// 0006635 // fatty acid beta-oxidation // inferred from electronic annotation /// 0006699 // bile acid biosynthetic process // traceable author statement /// 0008152 // metabolic process // inferred from electronic annotation /// 0008206 //…
205368_at	FAM131B	---	0002230 // positive regulation of defense response to virus by host // inferred from mutant phenotype /// 0098779 // mitophagy in response to mitochondrial depolarization // inferred from genetic interaction /// 0098792 // xenophagy // inferred from mutant phenotype
205373_at	CTNNA2	---	0007155 // cell adhesion // inferred from electronic annotation /// 0007275 // multicellular organismal development // inferred from electronic annotation /// 0007409 // axonogenesis // inferred from sequence or structural similarity /// 0016337 // single organismal cell-cell adhesion // inferred from sequence or structural similarity /// 0021942 // radial glia guided migration of Purkinje cell /…
205381_at	LRRC17	---	0001503 // ossification // inferred from electronic annotation /// 0001649 // osteoblast differentiation // inferred from sequence or structural similarity /// 0033687 // osteoblast proliferation // inferred from sequence or structural similarity /// 0045671 // negative regulation of osteoclast differentiation // inferred from sequence or structural similarity /// 0048539 // bone marrow developme…
205405_at	SEMA5A	---	0001569 // patterning of blood vessels // inferred from electronic annotation /// 0001755 // neural crest cell migration // not recorded /// 0001938 // positive regulation of endothelial cell proliferation // inferred from sequence or structural similarity /// 0002043 // blood vessel endothelial cell proliferation involved in sprouting angiogenesis // inferred from sequence or structural similari…
205439_at	GSTT2 /// GSTT2B	PWY-4061 // HumanCyc	0006749 // glutathione metabolic process // not recorded /// 0006805 // xenobiotic metabolic process // traceable author statement /// 0008152 // metabolic process // inferred from electronic annotation /// 0044281 // small molecule metabolic process // traceable author statement /// 1901687 // glutathione derivative biosynthetic process // traceable author statement
205463_s_at	PDGFA	---	0000165 // MAPK cascade // traceable author statement /// 0000186 // activation of MAPKK activity // traceable author statement /// 0001525 // angiogenesis // inferred from sequence or structural similarity /// 0001775 // cell activation // traceable author statement /// 0001942 // hair follicle development // inferred from sequence or structural similarity /// 0002053 // positive regulation of m…
205481_at	ADORA1	GPCRDB_Class_A_Rhodopsin-like // GenMAPP /// Nucleotide_GPCRs // GenMAPP	0000186 // activation of MAPKK activity // inferred from electronic annotation /// 0001659 // temperature homeostasis // inferred from electronic annotation /// 0001666 // response to hypoxia // inferred from electronic annotation /// 0001973 // adenosine receptor signaling pathway // inferred from electronic annotation /// 0002087 // regulation of respiratory gaseous exchange by neurological sys…
205532_s_at	CDH6	---	0007155 // cell adhesion // traceable author statement /// 0007156 // homophilic cell adhesion via plasma membrane adhesion molecules // inferred from electronic annotation /// 0007219 // Notch signaling pathway // inferred from electronic annotation /// 0034329 // cell junction assembly // traceable author statement /// 0034332 // adherens junction organization // traceable author statement /// …
205533_s_at	CDH6	---	0007155 // cell adhesion // traceable author statement /// 0007156 // homophilic cell adhesion via plasma membrane adhesion molecules // inferred from electronic annotation /// 0007219 // Notch signaling pathway // inferred from electronic annotation /// 0034329 // cell junction assembly // traceable author statement /// 0034332 // adherens junction organization // traceable author statement /// …
205559_s_at	PCSK5	---	0001822 // kidney development // inferred from mutant phenotype /// 0001822 // kidney development // inferred from sequence or structural similarity /// 0002001 // renin secretion into blood stream // inferred from expression pattern /// 0006465 // signal peptide processing // inferred from direct assay /// 0006508 // proteolysis // inferred from electronic annotation /// 0007267 // cell-cell sig…
205560_at	PCSK5	---	0001822 // kidney development // inferred from mutant phenotype /// 0001822 // kidney development // inferred from sequence or structural similarity /// 0002001 // renin secretion into blood stream // inferred from expression pattern /// 0006465 // signal peptide processing // inferred from direct assay /// 0006508 // proteolysis // inferred from electronic annotation /// 0007267 // cell-cell sig…
205590_at	RASGRP1	---	0000165 // MAPK cascade // traceable author statement /// 0000186 // activation of MAPKK activity // traceable author statement /// 0001816 // cytokine production // inferred from electronic annotation /// 0001934 // positive regulation of protein phosphorylation // inferred from direct assay /// 0001934 // positive regulation of protein phosphorylation // inferred from mutant phenotype /// 00024…
205608_s_at	ANGPT1	---	0000165 // MAPK cascade // traceable author statement /// 0000186 // activation of MAPKK activity // traceable author statement /// 0001525 // angiogenesis // inferred from electronic annotation /// 0001701 // in utero embryonic development // inferred from electronic annotation /// 0001933 // negative regulation of protein phosphorylation // inferred from electronic annotation /// 0001936 // reg…
205609_at	ANGPT1	---	0000165 // MAPK cascade // traceable author statement /// 0000186 // activation of MAPKK activity // traceable author statement /// 0001525 // angiogenesis // inferred from electronic annotation /// 0001701 // in utero embryonic development // inferred from electronic annotation /// 0001933 // negative regulation of protein phosphorylation // inferred from electronic annotation /// 0001936 // reg…
205612_at	MMRN1	---	0002576 // platelet degranulation // traceable author statement /// 0007155 // cell adhesion // traceable author statement /// 0007596 // blood coagulation // traceable author statement /// 0030168 // platelet activation // traceable author statement
205646_s_at	PAX6	---	0000122 // negative regulation of transcription from RNA polymerase II promoter // inferred from electronic annotation /// 0000132 // establishment of mitotic spindle orientation // inferred from electronic annotation /// 0001568 // blood vessel development // inferred from mutant phenotype /// 0001654 // eye development // traceable author statement /// 0001709 // cell fate determination // infe…
205655_at	MDM4	---	0000122 // negative regulation of transcription from RNA polymerase II promoter // inferred from direct assay /// 0006461 // protein complex assembly // inferred from direct assay /// 0008283 // cell proliferation // inferred from expression pattern /// 0008284 // positive regulation of cell proliferation // inferred from electronic annotation /// 0008285 // negative regulation of cell proliferat…
205700_at	HSD17B6	---	0006629 // lipid metabolic process // inferred from electronic annotation /// 0006702 // androgen biosynthetic process // non-traceable author statement /// 0006710 // androgen catabolic process // traceable author statement /// 0008152 // metabolic process // inferred from electronic annotation /// 0008202 // steroid metabolic process // inferred from electronic annotation /// 0055114 // oxidati…
205733_at	BLM	---	0000079 // regulation of cyclin-dependent protein serine/threonine kinase activity // inferred from mutant phenotype /// 0000723 // telomere maintenance // inferred from electronic annotation /// 0000724 // double-strand break repair via homologous recombination // non-traceable author statement /// 0000724 // double-strand break repair via homologous recombination // traceable author statement /…
205741_s_at	DTNA	---	0006941 // striated muscle contraction // traceable author statement /// 0007165 // signal transduction // traceable author statement /// 0007268 // synaptic transmission // traceable author statement /// 0007274 // neuromuscular synaptic transmission // traceable author statement
205743_at	STAC	---	0007165 // signal transduction // non-traceable author statement /// 0034605 // cellular response to heat // inferred from electronic annotation /// 0035556 // intracellular signal transduction // inferred from electronic annotation
205805_s_at	ROR1	Nuclear_Receptors // GenMAPP	0006468 // protein phosphorylation // inferred from electronic annotation /// 0007169 // transmembrane receptor protein tyrosine kinase signaling pathway // inferred from electronic annotation /// 0016055 // Wnt signaling pathway // inferred from electronic annotation /// 0016310 // phosphorylation // inferred from electronic annotation /// 0018108 // peptidyl-tyrosine phosphorylation // inferred…
205816_at	ITGB8	Integrin-mediated_cell_adhesion_KEGG // GenMAPP	0001573 // ganglioside metabolic process // inferred from electronic annotation /// 0007155 // cell adhesion // traceable author statement /// 0007160 // cell-matrix adhesion // inferred from mutant phenotype /// 0007229 // integrin-mediated signaling pathway // inferred from electronic annotation /// 0010628 // positive regulation of gene expression // inferred from mutant phenotype /// 0010629 …
205931_s_at	CREB5	---	0006351 // transcription, DNA-templated // inferred from electronic annotation /// 0006355 // regulation of transcription, DNA-templated // inferred from electronic annotation /// 0006366 // transcription from RNA polymerase II promoter // traceable author statement /// 0045444 // fat cell differentiation // inferred from electronic annotation /// 0045893 // positive regulation of transcription, …
205932_s_at	MSX1	---	0000122 // negative regulation of transcription from RNA polymerase II promoter // inferred from electronic annotation /// 0000902 // cell morphogenesis // inferred from direct assay /// 0001701 // in utero embryonic development // inferred from electronic annotation /// 0001837 // epithelial to mesenchymal transition // inferred from electronic annotation /// 0003007 // heart morphogenesis // in…
205935_at	FOXF1	---	0000122 // negative regulation of transcription from RNA polymerase II promoter // inferred from electronic annotation /// 0001568 // blood vessel development // inferred from mutant phenotype /// 0001570 // vasculogenesis // inferred from electronic annotation /// 0001701 // in utero embryonic development // inferred from mutant phenotype /// 0001756 // somitogenesis // inferred from electronic …
205970_at	MT3	---	0000060 // protein import into nucleus, translocation // inferred from direct assay /// 0001666 // response to hypoxia // inferred from direct assay /// 0001934 // positive regulation of protein phosphorylation // inferred from direct assay /// 0006112 // energy reserve metabolic process // inferred from sequence or structural similarity /// 0006707 // cholesterol catabolic process // inferred fr…
205978_at	KL	---	0000165 // MAPK cascade // traceable author statement /// 0000186 // activation of MAPKK activity // traceable author statement /// 0002526 // acute inflammatory response // inferred from electronic annotation /// 0005975 // carbohydrate metabolic process // inferred from electronic annotation /// 0006112 // energy reserve metabolic process // inferred from electronic annotation /// 0007173 // ep…
205983_at	DPEP1	Eicosanoid_Synthesis // GenMAPP	0006508 // proteolysis // inferred from electronic annotation /// 0006691 // leukotriene metabolic process // traceable author statement /// 0006749 // glutathione metabolic process // traceable author statement /// 0006805 // xenobiotic metabolic process // traceable author statement /// 0016999 // antibiotic metabolic process // inferred from direct assay /// 0019369 // arachidonic acid metabol…
206018_at	FOXG1	---	0006351 // transcription, DNA-templated // inferred from electronic annotation /// 0006355 // regulation of transcription, DNA-templated // inferred from electronic annotation /// 0007275 // multicellular organismal development // inferred from electronic annotation /// 0007420 // brain development // inferred from electronic annotation /// 0007568 // aging // inferred from electronic annotation …
206022_at	NDP	---	0001890 // placenta development // inferred from electronic annotation /// 0007033 // vacuole organization // traceable author statement /// 0007165 // signal transduction // traceable author statement /// 0007267 // cell-cell signaling // traceable author statement /// 0007399 // nervous system development // traceable author statement /// 0007601 // visual perception // inferred from electronic…
206025_s_at	TNFAIP6	---	0006954 // inflammatory response // traceable author statement /// 0007155 // cell adhesion // inferred from electronic annotation /// 0007165 // signal transduction // traceable author statement /// 0007267 // cell-cell signaling // traceable author statement /// 0030335 // positive regulation of cell migration // inferred from electronic annotation /// 0030728 // ovulation // inferred from elec…
206026_s_at	TNFAIP6	---	0006954 // inflammatory response // traceable author statement /// 0007155 // cell adhesion // inferred from electronic annotation /// 0007165 // signal transduction // traceable author statement /// 0007267 // cell-cell signaling // traceable author statement /// 0030335 // positive regulation of cell migration // inferred from electronic annotation /// 0030728 // ovulation // inferred from elec…
206093_x_at	TNXA /// TNXB	---	0006629 // lipid metabolic process // inferred from electronic annotation /// 0006631 // fatty acid metabolic process // inferred from electronic annotation /// 0006641 // triglyceride metabolic process // inferred from electronic annotation /// 0007155 // cell adhesion // inferred from sequence or structural similarity /// 0007160 // cell-matrix adhesion // inferred from electronic annotation //…
206154_at	RLBP1	---	0001523 // retinoid metabolic process // traceable author statement /// 0006776 // vitamin A metabolic process // traceable author statement /// 0006810 // transport // inferred from electronic annotation /// 0007601 // visual perception // inferred from electronic annotation /// 0007603 // phototransduction, visible light // traceable author statement /// 0050896 // response to stimulus // infer…
206163_at	MAB21L1 /// MIR548F5	---	0007275 // multicellular organismal development // inferred from electronic annotation /// 0008284 // positive regulation of cell proliferation // inferred from electronic annotation /// 0009653 // anatomical structure morphogenesis // traceable author statement /// 0043010 // camera-type eye development // inferred from electronic annotation
206167_s_at	ARHGAP6	---	0007015 // actin filament organization // inferred from electronic annotation /// 0007165 // signal transduction // inferred from electronic annotation /// 0007202 // activation of phospholipase C activity // inferred from direct assay /// 0007264 // small GTPase mediated signal transduction // traceable author statement /// 0007266 // Rho protein signal transduction // non-traceable author state…
206178_at	PLA2G5	LIPASYN-PWY // HumanCyc	0006629 // lipid metabolic process // inferred from electronic annotation /// 0006644 // phospholipid metabolic process // traceable author statement /// 0006654 // phosphatidic acid biosynthetic process // traceable author statement /// 0006663 // platelet activating factor biosynthetic process // inferred from electronic annotation /// 0010518 // positive regulation of phospholipase activity //…
206201_s_at	MEOX2	---	0001525 // angiogenesis // inferred from electronic annotation /// 0001757 // somite specification // inferred from electronic annotation /// 0006351 // transcription, DNA-templated // inferred from electronic annotation /// 0006355 // regulation of transcription, DNA-templated // inferred from electronic annotation /// 0006366 // transcription from RNA polymerase II promoter // inferred from dir…
206258_at	ST8SIA5	---	0005975 // carbohydrate metabolic process // traceable author statement /// 0006486 // protein glycosylation // inferred from electronic annotation /// 0006488 // dolichol-linked oligosaccharide biosynthetic process // traceable author statement /// 0006688 // glycosphingolipid biosynthetic process // traceable author statement /// 0018279 // protein N-linked glycosylation via asparagine // trace…
206300_s_at	PTHLH	---	0001501 // skeletal system development // inferred from direct assay /// 0001958 // endochondral ossification // inferred from electronic annotation /// 0002076 // osteoblast development // not recorded /// 0007189 // adenylate cyclase-activating G-protein coupled receptor signaling pathway // inferred from direct assay /// 0007267 // cell-cell signaling // traceable author statement /// 0007492 …
206349_at	LGI1	---	0007399 // nervous system development // traceable author statement /// 0007411 // axon guidance // inferred from mutant phenotype /// 0008283 // cell proliferation // traceable author statement /// 0030307 // positive regulation of cell growth // inferred from mutant phenotype /// 0031175 // neuron projection development // inferred from mutant phenotype /// 0050806 // positive regulation of syn…
206382_s_at	BDNF	---	0001657 // ureteric bud development // inferred from electronic annotation /// 0001662 // behavioral fear response // inferred from electronic annotation /// 0001666 // response to hypoxia // inferred from electronic annotation /// 0002544 // chronic inflammatory response // inferred from electronic annotation /// 0006120 // mitochondrial electron transport, NADH to ubiquinone // inferred from el…
206408_at	LRRTM2	---	0002091 // negative regulation of receptor internalization // inferred from electronic annotation /// 0050808 // synapse organization // inferred from electronic annotation /// 0051965 // positive regulation of synapse assembly // inferred from electronic annotation /// 0060291 // long-term synaptic potentiation // inferred from electronic annotation
206429_at	F2RL1	GPCRDB_Class_A_Rhodopsin-like // GenMAPP	0002286 // T cell activation involved in immune response // inferred from sequence or structural similarity /// 0002376 // immune system process // inferred from electronic annotation /// 0002690 // positive regulation of leukocyte chemotaxis // inferred from direct assay /// 0002741 // positive regulation of cytokine secretion involved in immune response // inferred from direct assay /// 0003104…
206465_at	ACSBG1	FAO-PWY // MetaCyc /// PWY-5136 // MetaCyc /// PWY-7288 // MetaCyc /// PWY66-391 // MetaCyc	0000038 // very long-chain fatty acid metabolic process // inferred from direct assay /// 0001552 // ovarian follicle atresia // inferred from electronic annotation /// 0001676 // long-chain fatty acid metabolic process // inferred from direct assay /// 0006629 // lipid metabolic process // inferred from electronic annotation /// 0006631 // fatty acid metabolic process // inferred from electronic…
206466_at	ACSBG1	---	0000038 // very long-chain fatty acid metabolic process // inferred from direct assay /// 0001552 // ovarian follicle atresia // inferred from electronic annotation /// 0001676 // long-chain fatty acid metabolic process // inferred from direct assay /// 0006629 // lipid metabolic process // inferred from electronic annotation /// 0006631 // fatty acid metabolic process // inferred from electronic…
206633_at	CHRNA1	---	0003009 // skeletal muscle contraction // inferred from mutant phenotype /// 0006810 // transport // traceable author statement /// 0006811 // ion transport // inferred from electronic annotation /// 0006812 // cation transport // inferred from electronic annotation /// 0007165 // signal transduction // traceable author statement /// 0007268 // synaptic transmission // traceable author statement …
206756_at	CHST7	---	0005975 // carbohydrate metabolic process // traceable author statement /// 0005976 // polysaccharide metabolic process // traceable author statement /// 0006044 // N-acetylglucosamine metabolic process // inferred from direct assay /// 0006790 // sulfur compound metabolic process // inferred from direct assay /// 0030203 // glycosaminoglycan metabolic process // traceable author statement /// 00…
206796_at	WISP1	---	0001558 // regulation of cell growth // inferred from electronic annotation /// 0007155 // cell adhesion // not recorded /// 0007165 // signal transduction // traceable author statement /// 0007267 // cell-cell signaling // traceable author statement /// 0016055 // Wnt signaling pathway // inferred from electronic annotation /// 0060548 // negative regulation of cell death // not recorded
206825_at	OXTR	GPCRDB_Class_A_Rhodopsin-like // GenMAPP /// Peptide_GPCRs // GenMAPP /// Smooth_muscle_contraction // GenMAPP	0001967 // suckling behavior // inferred from electronic annotation /// 0001975 // response to amphetamine // inferred from electronic annotation /// 0001992 // regulation of systemic arterial blood pressure by vasopressin // not recorded /// 0006936 // muscle contraction // traceable author statement /// 0007165 // signal transduction // inferred from electronic annotation /// 0007166 // cell su…
206866_at	CDH4	---	0007155 // cell adhesion // traceable author statement /// 0007156 // homophilic cell adhesion via plasma membrane adhesion molecules // inferred from electronic annotation /// 0007157 // heterophilic cell-cell adhesion via plasma membrane cell adhesion molecules // inferred from electronic annotation /// 0007411 // axon guidance // inferred from electronic annotation /// 0034329 // cell junction…
206893_at	SALL1	---	0000122 // negative regulation of transcription from RNA polymerase II promoter // inferred from direct assay /// 0001657 // ureteric bud development // inferred from sequence or structural similarity /// 0001658 // branching involved in ureteric bud morphogenesis // inferred from sequence or structural similarity /// 0001822 // kidney development // inferred from mutant phenotype /// 0001843 // …
206896_s_at	GNG7	Calcium_regulation_in_cardiac_cells // GenMAPP /// G_Protein_Signaling // GenMAPP /// Smooth_muscle_contraction // GenMAPP	0001662 // behavioral fear response // inferred from electronic annotation /// 0006112 // energy reserve metabolic process // traceable author statement /// 0007165 // signal transduction // inferred from electronic annotation /// 0007168 // receptor guanylyl cyclase signaling pathway // inferred from electronic annotation /// 0007186 // G-protein coupled receptor signaling pathway // inferred fr…
206915_at	NKX2-2	---	0003323 // type B pancreatic cell development // inferred from electronic annotation /// 0003326 // pancreatic A cell fate commitment // inferred from electronic annotation /// 0003327 // type B pancreatic cell fate commitment // inferred from electronic annotation /// 0003329 // pancreatic PP cell fate commitment // inferred from electronic annotation /// 0006351 // transcription, DNA-templated …
206953_s_at	ADGRL2	GPCRDB_Class_B_Secretin-like // GenMAPP /// GPCRDB_Other // GenMAPP	0007165 // signal transduction // inferred from electronic annotation /// 0007166 // cell surface receptor signaling pathway // inferred from electronic annotation /// 0007186 // G-protein coupled receptor signaling pathway // non-traceable author statement /// 0051965 // positive regulation of synapse assembly // inferred from electronic annotation
207012_at	MMP16	Matrix_Metalloproteinases // GenMAPP	0001503 // ossification // inferred from electronic annotation /// 0001958 // endochondral ossification // inferred from electronic annotation /// 0006508 // proteolysis // inferred from electronic annotation /// 0022617 // extracellular matrix disassembly // traceable author statement /// 0030198 // extracellular matrix organization // traceable author statement /// 0030574 // collagen catabolic…
207030_s_at	CSRP2	---	0007275 // multicellular organismal development // inferred from electronic annotation /// 0030154 // cell differentiation // non-traceable author statement /// 0045445 // myoblast differentiation // inferred from electronic annotation
207034_s_at	GLI2	---	0000122 // negative regulation of transcription from RNA polymerase II promoter // inferred from direct assay /// 0000122 // negative regulation of transcription from RNA polymerase II promoter // inferred from mutant phenotype /// 0001501 // skeletal system development // inferred from sequence or structural similarity /// 0001649 // osteoblast differentiation // inferred from direct assay /// 0…
207055_at	GPR37L1	GPCRDB_Class_A_Rhodopsin-like // GenMAPP	0007165 // signal transduction // inferred from electronic annotation /// 0007186 // G-protein coupled receptor signaling pathway // inferred from electronic annotation /// 0007193 // adenylate cyclase-inhibiting G-protein coupled receptor signaling pathway // inferred from direct assay /// 0021940 // positive regulation of cerebellar granule cell precursor proliferation // inferred from electron…
207084_at	POU3F2	---	0006351 // transcription, DNA-templated // inferred from electronic annotation /// 0006355 // regulation of transcription, DNA-templated // inferred from electronic annotation /// 0006357 // regulation of transcription from RNA polymerase II promoter // inferred from electronic annotation /// 0006366 // transcription from RNA polymerase II promoter // inferred from electronic annotation /// 00074…
207143_at	CDK6	---	0000082 // G1/S transition of mitotic cell cycle // traceable author statement /// 0000278 // mitotic cell cycle // traceable author statement /// 0001954 // positive regulation of cell-matrix adhesion // inferred from direct assay /// 0002244 // hematopoietic progenitor cell differentiation // inferred from electronic annotation /// 0003323 // type B pancreatic cell development // inferred from …
207144_s_at	CITED1	---	0000578 // embryonic axis specification // inferred from electronic annotation /// 0001570 // vasculogenesis // inferred from electronic annotation /// 0001656 // metanephros development // traceable author statement /// 0001658 // branching involved in ureteric bud morphogenesis // inferred from sequence or structural similarity /// 0001890 // placenta development // inferred from sequence or st…
207151_at	ADCYAP1R1	GPCRDB_Class_B_Secretin-like // GenMAPP	0007165 // signal transduction // inferred from electronic annotation /// 0007166 // cell surface receptor signaling pathway // traceable author statement /// 0007169 // transmembrane receptor protein tyrosine kinase signaling pathway // traceable author statement /// 0007186 // G-protein coupled receptor signaling pathway // inferred from electronic annotation /// 0007190 // activation of adenyl…
207242_s_at	GRIK1	---	0006810 // transport // traceable author statement /// 0006811 // ion transport // inferred from electronic annotation /// 0007215 // glutamate receptor signaling pathway // traceable author statement /// 0007268 // synaptic transmission // traceable author statement /// 0007399 // nervous system development // traceable author statement /// 0007417 // central nervous system development // tracea…
207261_at	CNGA3	---	0006810 // transport // traceable author statement /// 0006811 // ion transport // inferred from electronic annotation /// 0006812 // cation transport // inferred from mutant phenotype /// 0007165 // signal transduction // traceable author statement /// 0007601 // visual perception // inferred from electronic annotation /// 0007603 // phototransduction, visible light // not recorded /// 0031960 /…
207312_at	PHKG1	Glycogen_Metabolism // GenMAPP	0005975 // carbohydrate metabolic process // traceable author statement /// 0005977 // glycogen metabolic process // inferred from electronic annotation /// 0005978 // glycogen biosynthetic process // inferred from electronic annotation /// 0005980 // glycogen catabolic process // traceable author statement /// 0006006 // glucose metabolic process // traceable author statement /// 0006468 // prot…
207327_at	EYA4	---	0006281 // DNA repair // inferred from electronic annotation /// 0006351 // transcription, DNA-templated // inferred from electronic annotation /// 0006355 // regulation of transcription, DNA-templated // inferred from electronic annotation /// 0006470 // protein dephosphorylation // inferred from electronic annotation /// 0006974 // cellular response to DNA damage stimulus // inferred from elect…
207443_at	NR2E1	Nuclear_Receptors // GenMAPP	0000122 // negative regulation of transcription from RNA polymerase II promoter // inferred from electronic annotation /// 0001662 // behavioral fear response // inferred from electronic annotation /// 0002118 // aggressive behavior // inferred from electronic annotation /// 0006351 // transcription, DNA-templated // inferred from electronic annotation /// 0006355 // regulation of transcription, …
207455_at	P2RY1	GPCRDB_Class_A_Rhodopsin-like // GenMAPP /// Nucleotide_GPCRs // GenMAPP	0001934 // positive regulation of protein phosphorylation // inferred from sequence or structural similarity /// 0001973 // adenosine receptor signaling pathway // inferred from electronic annotation /// 0007165 // signal transduction // inferred from electronic annotation /// 0007166 // cell surface receptor signaling pathway // traceable author statement /// 0007186 // G-protein coupled recepto…
207501_s_at	FGF12	---	0003254 // regulation of membrane depolarization // inferred from electronic annotation /// 0007165 // signal transduction // traceable author statement /// 0007254 // JNK cascade // inferred from physical interaction /// 0007267 // cell-cell signaling // traceable author statement /// 0007268 // synaptic transmission // inferred from electronic annotation /// 0007399 // nervous system developmen…
207583_at	ABCD2	---	0000038 // very long-chain fatty acid metabolic process // inferred from direct assay /// 0006635 // fatty acid beta-oxidation // inferred from genetic interaction /// 0006810 // transport // inferred from electronic annotation /// 0032000 // positive regulation of fatty acid beta-oxidation // inferred from direct assay /// 0042760 // very long-chain fatty acid catabolic process // inferred from …
207658_s_at	FOXG1	---	0006351 // transcription, DNA-templated // inferred from electronic annotation /// 0006355 // regulation of transcription, DNA-templated // inferred from electronic annotation /// 0007275 // multicellular organismal development // inferred from electronic annotation /// 0007420 // brain development // inferred from electronic annotation /// 0007568 // aging // inferred from electronic annotation …
207761_s_at	METTL7A	---	0008152 // metabolic process // inferred from electronic annotation /// 0032259 // methylation // not recorded
207819_s_at	ABCB4	---	0006629 // lipid metabolic process // traceable author statement /// 0006810 // transport // traceable author statement /// 0006855 // drug transmembrane transport // inferred from electronic annotation /// 0006869 // lipid transport // inferred from electronic annotation /// 0008152 // metabolic process // inferred from electronic annotation /// 0032376 // positive regulation of cholesterol tran…
207826_s_at	ID3	---	0000122 // negative regulation of transcription from RNA polymerase II promoter // inferred from electronic annotation /// 0001656 // metanephros development // inferred from electronic annotation /// 0006275 // regulation of DNA replication // inferred from electronic annotation /// 0006351 // transcription, DNA-templated // inferred from electronic annotation /// 0006355 // regulation of transc…
207980_s_at	CITED2	---	0000122 // negative regulation of transcription from RNA polymerase II promoter // inferred from mutant phenotype /// 0001568 // blood vessel development // inferred from electronic annotation /// 0001570 // vasculogenesis // inferred from electronic annotation /// 0001666 // response to hypoxia // inferred from direct assay /// 0001666 // response to hypoxia // inferred from mutant phenotype ///…
207981_s_at	ESRRG	---	0006351 // transcription, DNA-templated // inferred from electronic annotation /// 0006355 // regulation of transcription, DNA-templated // inferred from direct assay /// 0006366 // transcription from RNA polymerase II promoter // inferred from electronic annotation /// 0006367 // transcription initiation from RNA polymerase II promoter // traceable author statement /// 0010467 // gene expression…
208070_s_at	REV3L	---	0006260 // DNA replication // inferred from electronic annotation /// 0006261 // DNA-dependent DNA replication // traceable author statement /// 0006281 // DNA repair // traceable author statement /// 0006974 // cellular response to DNA damage stimulus // inferred from electronic annotation /// 0019985 // translesion synthesis // traceable author statement /// 0042276 // error-prone translesion s…
208091_s_at	VOPP1	---	0006351 // transcription, DNA-templated // inferred from electronic annotation /// 0006355 // regulation of transcription, DNA-templated // inferred from electronic annotation /// 0007165 // signal transduction // inferred from mutant phenotype
208167_s_at	MMP16	Matrix_Metalloproteinases // GenMAPP	0001503 // ossification // inferred from electronic annotation /// 0001958 // endochondral ossification // inferred from electronic annotation /// 0006508 // proteolysis // inferred from electronic annotation /// 0022617 // extracellular matrix disassembly // traceable author statement /// 0030198 // extracellular matrix organization // traceable author statement /// 0030574 // collagen catabolic…
208178_x_at	TRIO	---	0006468 // protein phosphorylation // inferred from electronic annotation /// 0007185 // transmembrane receptor protein tyrosine phosphatase signaling pathway // traceable author statement /// 0007264 // small GTPase mediated signal transduction // traceable author statement /// 0007411 // axon guidance // traceable author statement /// 0016310 // phosphorylation // inferred from electronic annot…
208212_s_at	ALK	Nuclear_Receptors // GenMAPP	0000187 // activation of MAPK activity // traceable author statement /// 0006281 // DNA repair // inferred from direct assay /// 0006334 // nucleosome assembly // inferred from direct assay /// 0006334 // nucleosome assembly // traceable author statement /// 0006468 // protein phosphorylation // inferred from electronic annotation /// 0006886 // intracellular protein transport // traceable author…
208240_s_at	FGF1	---	0000165 // MAPK cascade // traceable author statement /// 0000186 // activation of MAPKK activity // traceable author statement /// 0001525 // angiogenesis // inferred from electronic annotation /// 0001759 // organ induction // inferred from electronic annotation /// 0001934 // positive regulation of protein phosphorylation // inferred from electronic annotation /// 0007165 // signal transductio…
208243_s_at	CNR1	GPCRDB_Class_A_Rhodopsin-like // GenMAPP /// Small_ligand_GPCRs // GenMAPP	0002866 // positive regulation of acute inflammatory response to antigenic stimulus // inferred from electronic annotation /// 0007165 // signal transduction // inferred from electronic annotation /// 0007186 // G-protein coupled receptor signaling pathway // inferred from electronic annotation /// 0007187 // G-protein coupled receptor signaling pathway, coupled to cyclic nucleotide second messen…
208389_s_at	SLC1A2	---	0006810 // transport // inferred from electronic annotation /// 0006811 // ion transport // traceable author statement /// 0006835 // dicarboxylic acid transport // inferred from electronic annotation /// 0007268 // synaptic transmission // traceable author statement /// 0007269 // neurotransmitter secretion // traceable author statement /// 0007399 // nervous system development // inferred from …
208430_s_at	DTNA	---	0006941 // striated muscle contraction // traceable author statement /// 0007165 // signal transduction // traceable author statement /// 0007268 // synaptic transmission // traceable author statement /// 0007274 // neuromuscular synaptic transmission // traceable author statement
208443_x_at	SHOX2	---	0000122 // negative regulation of transcription from RNA polymerase II promoter // inferred from electronic annotation /// 0001501 // skeletal system development // traceable author statement /// 0001649 // osteoblast differentiation // inferred from electronic annotation /// 0002053 // positive regulation of mesenchymal cell proliferation // inferred from electronic annotation /// 0002062 // cho…
208609_s_at	TNXB	---	0006629 // lipid metabolic process // inferred from electronic annotation /// 0006631 // fatty acid metabolic process // inferred from electronic annotation /// 0006641 // triglyceride metabolic process // inferred from electronic annotation /// 0007155 // cell adhesion // inferred from sequence or structural similarity /// 0007160 // cell-matrix adhesion // inferred from electronic annotation //…
208891_at	DUSP6	---	0000165 // MAPK cascade // traceable author statement /// 0000186 // activation of MAPKK activity // traceable author statement /// 0000187 // activation of MAPK activity // traceable author statement /// 0000188 // inactivation of MAPK activity // inferred from direct assay /// 0001933 // negative regulation of protein phosphorylation // inferred from electronic annotation /// 0002224 // toll-li…
208892_s_at	DUSP6	---	0000165 // MAPK cascade // traceable author statement /// 0000186 // activation of MAPKK activity // traceable author statement /// 0000187 // activation of MAPK activity // traceable author statement /// 0000188 // inactivation of MAPK activity // inferred from direct assay /// 0001933 // negative regulation of protein phosphorylation // inferred from electronic annotation /// 0002224 // toll-li…
208893_s_at	DUSP6	---	0000165 // MAPK cascade // traceable author statement /// 0000186 // activation of MAPKK activity // traceable author statement /// 0000187 // activation of MAPK activity // traceable author statement /// 0000188 // inactivation of MAPK activity // inferred from direct assay /// 0001933 // negative regulation of protein phosphorylation // inferred from electronic annotation /// 0002224 // toll-li…
208951_at	ALDH7A1	NPGLUCAT-PWY // HumanCyc	0006081 // cellular aldehyde metabolic process // inferred from sequence or structural similarity /// 0006554 // lysine catabolic process // traceable author statement /// 0007605 // sensory perception of sound // traceable author statement /// 0008152 // metabolic process // inferred from electronic annotation /// 0019285 // glycine betaine biosynthetic process from choline // inferred from elec…
209012_at	TRIO	---	0006468 // protein phosphorylation // inferred from electronic annotation /// 0007185 // transmembrane receptor protein tyrosine phosphatase signaling pathway // traceable author statement /// 0007264 // small GTPase mediated signal transduction // traceable author statement /// 0007411 // axon guidance // traceable author statement /// 0016310 // phosphorylation // inferred from electronic annot…
209013_x_at	TRIO	---	0006468 // protein phosphorylation // inferred from electronic annotation /// 0007185 // transmembrane receptor protein tyrosine phosphatase signaling pathway // traceable author statement /// 0007264 // small GTPase mediated signal transduction // traceable author statement /// 0007411 // axon guidance // traceable author statement /// 0016310 // phosphorylation // inferred from electronic annot…
209098_s_at	JAG1	---	0001525 // angiogenesis // non-traceable author statement /// 0001709 // cell fate determination // non-traceable author statement /// 0001974 // blood vessel remodeling // inferred from electronic annotation /// 0002011 // morphogenesis of an epithelial sheet // inferred from electronic annotation /// 0002456 // T cell mediated immunity // inferred from mutant phenotype /// 0003184 // pulmonary …
209099_x_at	JAG1	---	0001525 // angiogenesis // non-traceable author statement /// 0001709 // cell fate determination // non-traceable author statement /// 0001974 // blood vessel remodeling // inferred from electronic annotation /// 0002011 // morphogenesis of an epithelial sheet // inferred from electronic annotation /// 0002456 // T cell mediated immunity // inferred from mutant phenotype /// 0003184 // pulmonary …
209129_at	TRIP6	---	0006351 // transcription, DNA-templated // inferred from electronic annotation /// 0006355 // regulation of transcription, DNA-templated // inferred from electronic annotation /// 0007155 // cell adhesion // inferred from electronic annotation /// 0008588 // release of cytoplasmic sequestered NF-kappaB // inferred from direct assay /// 0030335 // positive regulation of cell migration // inferred …
209270_at	LAMB3	---	0007155 // cell adhesion // inferred from electronic annotation /// 0008544 // epidermis development // traceable author statement /// 0022617 // extracellular matrix disassembly // traceable author statement /// 0030198 // extracellular matrix organization // traceable author statement /// 0031581 // hemidesmosome assembly // traceable author statement /// 0034329 // cell junction assembly // tr…
209301_at	CA2	---	0001822 // kidney development // inferred from electronic annotation /// 0002009 // morphogenesis of an epithelium // inferred from electronic annotation /// 0006730 // one-carbon metabolic process // inferred from electronic annotation /// 0009268 // response to pH // inferred from electronic annotation /// 0010033 // response to organic substance // inferred from electronic annotation /// 00100…
209355_s_at	PLPP3	TRIGLSYN-PWY // HumanCyc	0001568 // blood vessel development // inferred from electronic annotation /// 0001702 // gastrulation with mouth forming second // inferred from electronic annotation /// 0001933 // negative regulation of protein phosphorylation // inferred from direct assay /// 0006470 // protein dephosphorylation // traceable author statement /// 0006629 // lipid metabolic process // non-traceable author state…
209357_at	CITED2	---	0000122 // negative regulation of transcription from RNA polymerase II promoter // inferred from mutant phenotype /// 0001568 // blood vessel development // inferred from electronic annotation /// 0001570 // vasculogenesis // inferred from electronic annotation /// 0001666 // response to hypoxia // inferred from direct assay /// 0001666 // response to hypoxia // inferred from mutant phenotype ///…
209368_at	EPHX2	---	0006470 // protein dephosphorylation // inferred from electronic annotation /// 0006629 // lipid metabolic process // inferred from electronic annotation /// 0006805 // xenobiotic metabolic process // non-traceable author statement /// 0006874 // cellular calcium ion homeostasis // non-traceable author statement /// 0006954 // inflammatory response // non-traceable author statement /// 0008152 //…
209457_at	DUSP5	---	0000165 // MAPK cascade // traceable author statement /// 0000186 // activation of MAPKK activity // traceable author statement /// 0000187 // activation of MAPK activity // traceable author statement /// 0000188 // inactivation of MAPK activity // inferred from electronic annotation /// 0001706 // endoderm formation // not recorded /// 0006470 // protein dephosphorylation // not recorded /// 000…
209493_at	PDZD2	---	0007155 // cell adhesion // inferred from electronic annotation
209626_s_at	OSBPL3	---	0006810 // transport // inferred from electronic annotation /// 0006869 // lipid transport // inferred from electronic annotation
209627_s_at	OSBPL3	---	0006810 // transport // inferred from electronic annotation /// 0006869 // lipid transport // inferred from electronic annotation
209631_s_at	GPR37	GPCRDB_Class_A_Rhodopsin-like // GenMAPP	0007165 // signal transduction // inferred from electronic annotation /// 0007186 // G-protein coupled receptor signaling pathway // traceable author statement /// 0007193 // adenylate cyclase-inhibiting G-protein coupled receptor signaling pathway // inferred from direct assay /// 0031987 // locomotion involved in locomotory behavior // inferred from electronic annotation /// 0042416 // dopamine…
209655_s_at	TMEM47	---	0098609 // cell-cell adhesion // not recorded
209656_s_at	TMEM47	---	0098609 // cell-cell adhesion // not recorded
209663_s_at	ITGA7	Integrin-mediated_cell_adhesion_KEGG // GenMAPP	0007155 // cell adhesion // inferred from electronic annotation /// 0007160 // cell-matrix adhesion // traceable author statement /// 0007229 // integrin-mediated signaling pathway // inferred from electronic annotation /// 0007517 // muscle organ development // traceable author statement /// 0007519 // skeletal muscle tissue development // inferred from electronic annotation /// 0008360 // regul…
209692_at	EYA2	---	0006281 // DNA repair // traceable author statement /// 0006302 // double-strand break repair // traceable author statement /// 0006351 // transcription, DNA-templated // inferred from electronic annotation /// 0006355 // regulation of transcription, DNA-templated // inferred from electronic annotation /// 0006470 // protein dephosphorylation // inferred from electronic annotation /// 0006974 // …
209708_at	MOXD1	---	0055114 // oxidation-reduction process // inferred from electronic annotation
209747_at	TGFB3	---	0000187 // activation of MAPK activity // inferred from electronic annotation /// 0001666 // response to hypoxia // inferred from direct assay /// 0001701 // in utero embryonic development // inferred from sequence or structural similarity /// 0002576 // platelet degranulation // traceable author statement /// 0007179 // transforming growth factor beta receptor signaling pathway // inferred from …
209765_at	ADAM19	---	0006508 // proteolysis // inferred from electronic annotation /// 0006509 // membrane protein ectodomain proteolysis // inferred from electronic annotation /// 0007507 // heart development // inferred from electronic annotation
209782_s_at	DBP	S1P_Signaling // GenMAPP	0001568 // blood vessel development // inferred from electronic annotation /// 0001889 // liver development // inferred from electronic annotation /// 0003376 // sphingosine-1-phosphate signaling pathway // inferred from mutant phenotype /// 0006351 // transcription, DNA-templated // inferred from electronic annotation /// 0006355 // regulation of transcription, DNA-templated // inferred from ele…
209785_s_at	PLA2G4C	LIPASYN-PWY // HumanCyc	0006629 // lipid metabolic process // inferred from electronic annotation /// 0006644 // phospholipid metabolic process // traceable author statement /// 0006954 // inflammatory response // non-traceable author statement /// 0007567 // parturition // non-traceable author statement /// 0008152 // metabolic process // inferred from electronic annotation /// 0009395 // phospholipid catabolic process…
209789_at	CORO2B	---	0030036 // actin cytoskeleton organization // not recorded /// 0030036 // actin cytoskeleton organization // non-traceable author statement
209840_s_at	LRRN3	---	0001934 // positive regulation of protein phosphorylation // inferred from electronic annotation /// 0051965 // positive regulation of synapse assembly // inferred from electronic annotation
209841_s_at	LRRN3	---	0001934 // positive regulation of protein phosphorylation // inferred from electronic annotation /// 0051965 // positive regulation of synapse assembly // inferred from electronic annotation
209866_s_at	ADGRL3	GPCRDB_Class_B_Secretin-like // GenMAPP /// GPCRDB_Other // GenMAPP	0001764 // neuron migration // inferred from sequence or structural similarity /// 0007165 // signal transduction // inferred from electronic annotation /// 0007166 // cell surface receptor signaling pathway // inferred from electronic annotation /// 0007186 // G-protein coupled receptor signaling pathway // non-traceable author statement /// 0007416 // synapse assembly // inferred from sequence …
209867_s_at	ADGRL3	GPCRDB_Class_B_Secretin-like // GenMAPP /// GPCRDB_Other // GenMAPP	0001764 // neuron migration // inferred from sequence or structural similarity /// 0007165 // signal transduction // inferred from electronic annotation /// 0007166 // cell surface receptor signaling pathway // inferred from electronic annotation /// 0007186 // G-protein coupled receptor signaling pathway // non-traceable author statement /// 0007416 // synapse assembly // inferred from sequence …
209883_at	COLGALT2	---	0008152 // metabolic process // inferred from electronic annotation /// 0030198 // extracellular matrix organization // traceable author statement
209908_s_at	TGFB2	---	0000902 // cell morphogenesis // inferred from direct assay /// 0001501 // skeletal system development // inferred from electronic annotation /// 0001502 // cartilage condensation // inferred from electronic annotation /// 0001525 // angiogenesis // traceable author statement /// 0001568 // blood vessel development // inferred from electronic annotation /// 0001654 // eye development // inferred …
209921_at	SLC7A11	---	0003333 // amino acid transmembrane transport // inferred from electronic annotation /// 0006810 // transport // inferred from electronic annotation /// 0006811 // ion transport // traceable author statement /// 0006865 // amino acid transport // traceable author statement /// 0006979 // response to oxidative stress // inferred from electronic annotation /// 0007420 // brain development // inferr…
209956_s_at	CAMK2B	Calcium_regulation_in_cardiac_cells // GenMAPP /// Smooth_muscle_contraction // GenMAPP	0000082 // G1/S transition of mitotic cell cycle // inferred from electronic annotation /// 0000165 // MAPK cascade // traceable author statement /// 0000186 // activation of MAPKK activity // traceable author statement /// 0002030 // inhibitory G-protein coupled receptor phosphorylation // inferred from electronic annotation /// 0006468 // protein phosphorylation // traceable author statement //…
209966_x_at	ESRRG	---	0006351 // transcription, DNA-templated // inferred from electronic annotation /// 0006355 // regulation of transcription, DNA-templated // inferred from direct assay /// 0006366 // transcription from RNA polymerase II promoter // inferred from electronic annotation /// 0006367 // transcription initiation from RNA polymerase II promoter // traceable author statement /// 0010467 // gene expression…
210037_s_at	NOS2	PWY-4983 // HumanCyc	0001666 // response to hypoxia // inferred from electronic annotation /// 0001912 // positive regulation of leukocyte mediated cytotoxicity // traceable author statement /// 0002227 // innate immune response in mucosa // non-traceable author statement /// 0006527 // arginine catabolic process // inferred from direct assay /// 0006801 // superoxide metabolic process // inferred from sequence or st…
210066_s_at	AQP4	---	0003091 // renal water homeostasis // traceable author statement /// 0006810 // transport // traceable author statement /// 0006833 // water transport // traceable author statement /// 0007565 // female pregnancy // inferred from electronic annotation /// 0007605 // sensory perception of sound // inferred from electronic annotation /// 0009314 // response to radiation // inferred from electronic …
210067_at	AQP4	---	0003091 // renal water homeostasis // traceable author statement /// 0006810 // transport // traceable author statement /// 0006833 // water transport // traceable author statement /// 0007565 // female pregnancy // inferred from electronic annotation /// 0007605 // sensory perception of sound // inferred from electronic annotation /// 0009314 // response to radiation // inferred from electronic …
210068_s_at	AQP4	---	0003091 // renal water homeostasis // traceable author statement /// 0006810 // transport // traceable author statement /// 0006833 // water transport // traceable author statement /// 0007565 // female pregnancy // inferred from electronic annotation /// 0007605 // sensory perception of sound // inferred from electronic annotation /// 0009314 // response to radiation // inferred from electronic …
210090_at	ARC	---	0006897 // endocytosis // inferred from electronic annotation /// 0007010 // cytoskeleton organization // inferred from mutant phenotype /// 0007275 // multicellular organismal development // inferred from electronic annotation /// 0007492 // endoderm development // inferred from electronic annotation /// 0007612 // learning // inferred from electronic annotation /// 0009952 // anterior/posterior…
210091_s_at	DTNA	---	0006941 // striated muscle contraction // traceable author statement /// 0007165 // signal transduction // traceable author statement /// 0007268 // synaptic transmission // traceable author statement /// 0007274 // neuromuscular synaptic transmission // traceable author statement
210135_s_at	SHOX2	---	0000122 // negative regulation of transcription from RNA polymerase II promoter // inferred from electronic annotation /// 0001501 // skeletal system development // traceable author statement /// 0001649 // osteoblast differentiation // inferred from electronic annotation /// 0002053 // positive regulation of mesenchymal cell proliferation // inferred from electronic annotation /// 0002062 // cho…
210138_at	RGS20	Calcium_regulation_in_cardiac_cells // GenMAPP /// Smooth_muscle_contraction // GenMAPP	0008277 // regulation of G-protein coupled receptor protein signaling pathway // traceable author statement /// 0009968 // negative regulation of signal transduction // inferred from electronic annotation /// 0038032 // termination of G-protein coupled receptor signaling pathway // inferred from electronic annotation /// 0043547 // positive regulation of GTPase activity // traceable author statem…
210147_at	ART3	---	0006471 // protein ADP-ribosylation // inferred from electronic annotation /// 0008152 // metabolic process // inferred from electronic annotation
210187_at	FKBP1A	---	0000413 // protein peptidyl-prolyl isomerization // inferred from direct assay /// 0003007 // heart morphogenesis // inferred from sequence or structural similarity /// 0006457 // protein folding // non-traceable author statement /// 0006458 // 'de novo' protein folding // traceable author statement /// 0007179 // transforming growth factor beta receptor signaling pathway // traceable author stat…
210233_at	IL1RAP	---	0002376 // immune system process // inferred from electronic annotation /// 0006461 // protein complex assembly // traceable author statement /// 0006954 // inflammatory response // inferred from electronic annotation /// 0006955 // immune response // traceable author statement /// 0007165 // signal transduction // inferred from electronic annotation /// 0019221 // cytokine-mediated signaling pat…
210263_at	KCNF1	---	0006810 // transport // inferred from electronic annotation /// 0006811 // ion transport // inferred from electronic annotation /// 0006813 // potassium ion transport // traceable author statement /// 0007268 // synaptic transmission // traceable author statement /// 0034765 // regulation of ion transmembrane transport // inferred from electronic annotation /// 0051260 // protein homooligomerizat…
210270_at	RGS6	Calcium_regulation_in_cardiac_cells // GenMAPP /// Smooth_muscle_contraction // GenMAPP	0007186 // G-protein coupled receptor signaling pathway // inferred from electronic annotation /// 0008277 // regulation of G-protein coupled receptor protein signaling pathway // traceable author statement /// 0009968 // negative regulation of signal transduction // inferred from electronic annotation /// 0035556 // intracellular signal transduction // inferred from electronic annotation /// 003…
210286_s_at	SLC4A7	---	0006810 // transport // inferred from electronic annotation /// 0006811 // ion transport // traceable author statement /// 0006814 // sodium ion transport // inferred from electronic annotation /// 0006820 // anion transport // inferred from electronic annotation /// 0007601 // visual perception // inferred from electronic annotation /// 0015701 // bicarbonate transport // not recorded /// 001570…
210404_x_at	CAMK2B	Calcium_regulation_in_cardiac_cells // GenMAPP /// Smooth_muscle_contraction // GenMAPP	0000082 // G1/S transition of mitotic cell cycle // inferred from electronic annotation /// 0000165 // MAPK cascade // traceable author statement /// 0000186 // activation of MAPKK activity // traceable author statement /// 0002030 // inhibitory G-protein coupled receptor phosphorylation // inferred from electronic annotation /// 0006468 // protein phosphorylation // traceable author statement //…
210426_x_at	RORA	Nuclear_Receptors // GenMAPP	0001525 // angiogenesis // inferred from mutant phenotype /// 0006351 // transcription, DNA-templated // inferred from electronic annotation /// 0006355 // regulation of transcription, DNA-templated // inferred from direct assay /// 0006367 // transcription initiation from RNA polymerase II promoter // traceable author statement /// 0006805 // xenobiotic metabolic process // inferred from sequenc…
210461_s_at	ABLIM1	---	0007010 // cytoskeleton organization // inferred from electronic annotation /// 0007411 // axon guidance // traceable author statement /// 0007601 // visual perception // traceable author statement /// 0009887 // organ morphogenesis // traceable author statement /// 0030032 // lamellipodium assembly // inferred from mutant phenotype /// 0042384 // cilium assembly // inferred from mutant phenotype…
210479_s_at	RORA	Nuclear_Receptors // GenMAPP	0001525 // angiogenesis // inferred from mutant phenotype /// 0006351 // transcription, DNA-templated // inferred from electronic annotation /// 0006355 // regulation of transcription, DNA-templated // inferred from direct assay /// 0006367 // transcription initiation from RNA polymerase II promoter // traceable author statement /// 0006805 // xenobiotic metabolic process // inferred from sequenc…
210508_s_at	KCNQ2	---	0006810 // transport // inferred from electronic annotation /// 0006811 // ion transport // inferred from electronic annotation /// 0006813 // potassium ion transport // traceable author statement /// 0007268 // synaptic transmission // traceable author statement /// 0007399 // nervous system development // traceable author statement /// 0007411 // axon guidance // traceable author statement /// …
210517_s_at	AKAP12	G_Protein_Signaling // GenMAPP	0006605 // protein targeting // inferred from electronic annotation /// 0007165 // signal transduction // inferred from electronic annotation /// 0007186 // G-protein coupled receptor signaling pathway // traceable author statement /// 0010739 // positive regulation of protein kinase A signaling // inferred from mutant phenotype /// 0030819 // positive regulation of cAMP biosynthetic process // i…
210602_s_at	CDH6	---	0007155 // cell adhesion // traceable author statement /// 0007156 // homophilic cell adhesion via plasma membrane adhesion molecules // inferred from electronic annotation /// 0007219 // Notch signaling pathway // inferred from electronic annotation /// 0034329 // cell junction assembly // traceable author statement /// 0034332 // adherens junction organization // traceable author statement /// …
210611_s_at	DTNA	---	0006941 // striated muscle contraction // traceable author statement /// 0007165 // signal transduction // traceable author statement /// 0007268 // synaptic transmission // traceable author statement /// 0007274 // neuromuscular synaptic transmission // traceable author statement
210736_x_at	DTNA	---	0006941 // striated muscle contraction // traceable author statement /// 0007165 // signal transduction // traceable author statement /// 0007268 // synaptic transmission // traceable author statement /// 0007274 // neuromuscular synaptic transmission // traceable author statement
210738_s_at	SLC4A4	---	0006810 // transport // traceable author statement /// 0006811 // ion transport // traceable author statement /// 0006814 // sodium ion transport // inferred from direct assay /// 0006820 // anion transport // inferred from electronic annotation /// 0015701 // bicarbonate transport // not recorded /// 0015701 // bicarbonate transport // traceable author statement /// 0035725 // sodium ion transme…
210739_x_at	SLC4A4	---	0006810 // transport // traceable author statement /// 0006811 // ion transport // traceable author statement /// 0006814 // sodium ion transport // inferred from direct assay /// 0006820 // anion transport // inferred from electronic annotation /// 0015701 // bicarbonate transport // not recorded /// 0015701 // bicarbonate transport // traceable author statement /// 0035725 // sodium ion transme…
210762_s_at	DLC1	---	0001843 // neural tube closure // inferred from sequence or structural similarity /// 0003007 // heart morphogenesis // inferred from sequence or structural similarity /// 0006915 // apoptotic process // inferred from direct assay /// 0006919 // activation of cysteine-type endopeptidase activity involved in apoptotic process // inferred from direct assay /// 0007165 // signal transduction // infe…
210809_s_at	POSTN	---	0001501 // skeletal system development // traceable author statement /// 0007155 // cell adhesion // inferred from direct assay /// 0008593 // regulation of Notch signaling pathway // inferred from electronic annotation /// 0009888 // tissue development // inferred from electronic annotation /// 0030198 // extracellular matrix organization // not recorded
210906_x_at	AQP4	---	0003091 // renal water homeostasis // traceable author statement /// 0006810 // transport // traceable author statement /// 0006833 // water transport // traceable author statement /// 0009992 // cellular water homeostasis // not recorded /// 0015793 // glycerol transport // not recorded /// 0034220 // ion transmembrane transport // not recorded /// 0050891 // multicellular organismal water homeo…
210971_s_at	ARNTL	Circadian_Exercise // GenMAPP	0000060 // protein import into nucleus, translocation // inferred from electronic annotation /// 0006351 // transcription, DNA-templated // inferred from electronic annotation /// 0006355 // regulation of transcription, DNA-templated // inferred from sequence or structural similarity /// 0006366 // transcription from RNA polymerase II promoter // inferred from electronic annotation /// 0007165 //…
210984_x_at	EGFR	---	0000165 // MAPK cascade // traceable author statement /// 0000186 // activation of MAPKK activity // traceable author statement /// 0000902 // cell morphogenesis // inferred from electronic annotation /// 0001503 // ossification // non-traceable author statement /// 0001889 // liver development // inferred from electronic annotation /// 0001892 // embryonic placenta development // inferred from e…
211126_s_at	CSRP2	---	0007275 // multicellular organismal development // inferred from electronic annotation /// 0030154 // cell differentiation // non-traceable author statement /// 0045445 // myoblast differentiation // inferred from electronic annotation
211302_s_at	PDE4B	G_Protein_Signaling // GenMAPP /// Smooth_muscle_contraction // GenMAPP	0001780 // neutrophil homeostasis // inferred from sequence or structural similarity /// 0006198 // cAMP catabolic process // inferred from direct assay /// 0006198 // cAMP catabolic process // inferred from electronic annotation /// 0006198 // cAMP catabolic process // inferred from genetic interaction /// 0007165 // signal transduction // inferred from electronic annotation /// 0008152 // metab…
211421_s_at	RET	---	0000165 // MAPK cascade // inferred from electronic annotation /// 0001657 // ureteric bud development // inferred from electronic annotation /// 0001755 // neural crest cell migration // inferred from electronic annotation /// 0001838 // embryonic epithelial tube formation // inferred from electronic annotation /// 0006468 // protein phosphorylation // traceable author statement /// 0006919 // a…
211478_s_at	DPP4	---	0001662 // behavioral fear response // inferred from electronic annotation /// 0001666 // response to hypoxia // inferred from direct assay /// 0006508 // proteolysis // inferred from electronic annotation /// 0007155 // cell adhesion // inferred from electronic annotation /// 0008284 // positive regulation of cell proliferation // inferred from direct assay /// 0010716 // negative regulation of …
211483_x_at	CAMK2B	Calcium_regulation_in_cardiac_cells // GenMAPP /// Smooth_muscle_contraction // GenMAPP	0000082 // G1/S transition of mitotic cell cycle // inferred from electronic annotation /// 0000165 // MAPK cascade // traceable author statement /// 0000186 // activation of MAPKK activity // traceable author statement /// 0002030 // inhibitory G-protein coupled receptor phosphorylation // inferred from electronic annotation /// 0006468 // protein phosphorylation // traceable author statement //…
211484_s_at	DSCAM	---	0007155 // cell adhesion // traceable author statement /// 0007156 // homophilic cell adhesion via plasma membrane adhesion molecules // inferred from sequence or structural similarity /// 0007162 // negative regulation of cell adhesion // inferred from sequence or structural similarity /// 0007399 // nervous system development // traceable author statement /// 0007416 // synapse assembly // infe…
211488_s_at	ITGB8	Integrin-mediated_cell_adhesion_KEGG // GenMAPP	0001573 // ganglioside metabolic process // inferred from electronic annotation /// 0007155 // cell adhesion // traceable author statement /// 0007160 // cell-matrix adhesion // inferred from mutant phenotype /// 0007229 // integrin-mediated signaling pathway // inferred from electronic annotation /// 0010628 // positive regulation of gene expression // inferred from mutant phenotype /// 0010629 …
211493_x_at	DTNA	---	0006941 // striated muscle contraction // traceable author statement /// 0007165 // signal transduction // traceable author statement /// 0007268 // synaptic transmission // traceable author statement /// 0007274 // neuromuscular synaptic transmission // traceable author statement
211494_s_at	SLC4A4	---	0006810 // transport // traceable author statement /// 0006811 // ion transport // traceable author statement /// 0006814 // sodium ion transport // inferred from direct assay /// 0006820 // anion transport // inferred from electronic annotation /// 0015701 // bicarbonate transport // not recorded /// 0015701 // bicarbonate transport // traceable author statement /// 0035725 // sodium ion transme…
211564_s_at	PDLIM4	---	---
211597_s_at	HOPX	---	0000122 // negative regulation of transcription from RNA polymerase II promoter // inferred from electronic annotation /// 0001829 // trophectodermal cell differentiation // inferred from direct assay /// 0006351 // transcription, DNA-templated // inferred from electronic annotation /// 0006355 // regulation of transcription, DNA-templated // inferred from electronic annotation /// 0006357 // reg…
211607_x_at	EGFR	---	0000165 // MAPK cascade // traceable author statement /// 0000186 // activation of MAPKK activity // traceable author statement /// 0000902 // cell morphogenesis // inferred from electronic annotation /// 0001503 // ossification // non-traceable author statement /// 0001889 // liver development // inferred from electronic annotation /// 0001892 // embryonic placenta development // inferred from e…
211756_at	PTHLH	---	0001501 // skeletal system development // inferred from direct assay /// 0001958 // endochondral ossification // inferred from electronic annotation /// 0002076 // osteoblast development // not recorded /// 0007189 // adenylate cyclase-activating G-protein coupled receptor signaling pathway // inferred from direct assay /// 0007267 // cell-cell signaling // traceable author statement /// 0007492 …
211792_s_at	CDKN2C	G1_to_S_cell_cycle_Reactome // GenMAPP	0000079 // regulation of cyclin-dependent protein serine/threonine kinase activity // inferred from direct assay /// 0000082 // G1/S transition of mitotic cell cycle // inferred from direct assay /// 0000278 // mitotic cell cycle // traceable author statement /// 0007049 // cell cycle // inferred from electronic annotation /// 0007050 // cell cycle arrest // inferred from direct assay /// 0008285…
211899_s_at	TRAF4	---	0006915 // apoptotic process // inferred from electronic annotation /// 0007165 // signal transduction // traceable author statement /// 0007250 // activation of NF-kappaB-inducing kinase activity // inferred from electronic annotation /// 0007275 // multicellular organismal development // inferred from electronic annotation /// 0007585 // respiratory gaseous exchange // inferred from electronic …
211958_at	IGFBP5	---	0001558 // regulation of cell growth // inferred from electronic annotation /// 0001649 // osteoblast differentiation // inferred from electronic annotation /// 0006006 // glucose metabolic process // inferred from electronic annotation /// 0007165 // signal transduction // non-traceable author statement /// 0007565 // female pregnancy // inferred from electronic annotation /// 0010906 // regulat…
212558_at	SPRY1	---	0000132 // establishment of mitotic spindle orientation // inferred from electronic annotation /// 0001656 // metanephros development // inferred from electronic annotation /// 0001657 // ureteric bud development // inferred from electronic annotation /// 0001759 // organ induction // inferred from electronic annotation /// 0007173 // epidermal growth factor receptor signaling pathway // traceabl…
212814_at	AHCYL2	METHIONINE-DEG1-PWY // HumanCyc /// PWY-5041 // HumanCyc	0006730 // one-carbon metabolic process // inferred from electronic annotation /// 0033353 // S-adenosylmethionine cycle // not recorded
212845_at	SAMD4A	---	0006355 // regulation of transcription, DNA-templated // inferred from electronic annotation /// 0006417 // regulation of translation // inferred from electronic annotation /// 0017148 // negative regulation of translation // inferred from direct assay /// 0045727 // positive regulation of translation // inferred from direct assay
212850_s_at	LRP4	---	0001822 // kidney development // inferred from direct assay /// 0001932 // regulation of protein phosphorylation // inferred from electronic annotation /// 0001942 // hair follicle development // inferred from electronic annotation /// 0006897 // endocytosis // inferred from electronic annotation /// 0007275 // multicellular organismal development // inferred from electronic annotation /// 000810…
212909_at	LYPD1	GPCRDB_Class_A_Rhodopsin-like2 // GenMAPP	---
213110_s_at	COL4A5	---	0007411 // axon guidance // traceable author statement /// 0007528 // neuromuscular junction development // inferred from electronic annotation /// 0022617 // extracellular matrix disassembly // traceable author statement /// 0030198 // extracellular matrix organization // traceable author statement /// 0030574 // collagen catabolic process // traceable author statement
213117_at	KLHL9	---	0000910 // cytokinesis // inferred from mutant phenotype /// 0007049 // cell cycle // inferred from electronic annotation /// 0007067 // mitotic nuclear division // inferred from electronic annotation /// 0016567 // protein ubiquitination // inferred from direct assay /// 0016567 // protein ubiquitination // inferred from electronic annotation /// 0051301 // cell division // inferred from electro…
213155_at	LOC339166 /// WSCD1	---	0008152 // metabolic process // inferred from electronic annotation
213157_s_at	LOC339166 /// WSCD1	---	0008152 // metabolic process // inferred from electronic annotation
213169_at	SEMA5A	---	0001569 // patterning of blood vessels // inferred from electronic annotation /// 0001755 // neural crest cell migration // not recorded /// 0001938 // positive regulation of endothelial cell proliferation // inferred from sequence or structural similarity /// 0002043 // blood vessel endothelial cell proliferation involved in sprouting angiogenesis // inferred from sequence or structural similari…
213233_s_at	KLHL9	---	0000910 // cytokinesis // inferred from mutant phenotype /// 0007049 // cell cycle // inferred from electronic annotation /// 0007067 // mitotic nuclear division // inferred from electronic annotation /// 0016567 // protein ubiquitination // inferred from direct assay /// 0016567 // protein ubiquitination // inferred from electronic annotation /// 0051301 // cell division // inferred from electro…
213273_at	TENM4	---	0001702 // gastrulation with mouth forming second // inferred from electronic annotation /// 0007165 // signal transduction // inferred from electronic annotation /// 0007275 // multicellular organismal development // inferred from electronic annotation /// 0030154 // cell differentiation // inferred from electronic annotation /// 0031643 // positive regulation of myelination // inferred from seq…
213338_at	TMEM158	---	---
213342_at	YAP1	---	0000902 // cell morphogenesis // inferred from electronic annotation /// 0001570 // vasculogenesis // inferred from electronic annotation /// 0003143 // embryonic heart tube morphogenesis // inferred from electronic annotation /// 0006351 // transcription, DNA-templated // inferred from electronic annotation /// 0006355 // regulation of transcription, DNA-templated // inferred from electronic ann…
213395_at	MLC1	---	0006810 // transport // non-traceable author statement /// 0006811 // ion transport // inferred from electronic annotation /// 0015031 // protein transport // inferred from electronic annotation /// 0016192 // vesicle-mediated transport // inferred from sequence or structural similarity /// 0032388 // positive regulation of intracellular transport // inferred from direct assay /// 0047484 // regu…
213419_at	APBB2	---	0001764 // neuron migration // inferred from electronic annotation /// 0006355 // regulation of transcription, DNA-templated // not recorded /// 0006355 // regulation of transcription, DNA-templated // inferred from sequence or structural similarity /// 0007050 // cell cycle arrest // inferred from sequence or structural similarity /// 0007411 // axon guidance // inferred from electronic annotati…
213436_at	CNR1	GPCRDB_Class_A_Rhodopsin-like // GenMAPP /// Small_ligand_GPCRs // GenMAPP	0002866 // positive regulation of acute inflammatory response to antigenic stimulus // inferred from electronic annotation /// 0007165 // signal transduction // inferred from electronic annotation /// 0007186 // G-protein coupled receptor signaling pathway // inferred from electronic annotation /// 0007187 // G-protein coupled receptor signaling pathway, coupled to cyclic nucleotide second messen…
213451_x_at	TNXA /// TNXB	---	0006629 // lipid metabolic process // inferred from electronic annotation /// 0006631 // fatty acid metabolic process // inferred from electronic annotation /// 0006641 // triglyceride metabolic process // inferred from electronic annotation /// 0007155 // cell adhesion // inferred from sequence or structural similarity /// 0007160 // cell-matrix adhesion // inferred from electronic annotation //…
213519_s_at	LAMA2	---	0007155 // cell adhesion // inferred from electronic annotation /// 0007411 // axon guidance // inferred from electronic annotation /// 0007517 // muscle organ development // traceable author statement /// 0022011 // myelination in peripheral nervous system // inferred from electronic annotation /// 0030155 // regulation of cell adhesion // inferred from electronic annotation /// 0030198 // extra…
213556_at	PINLYP	---	0043086 // negative regulation of catalytic activity // inferred from electronic annotation
213591_at	ALDH7A1	NPGLUCAT-PWY // HumanCyc	0006081 // cellular aldehyde metabolic process // inferred from sequence or structural similarity /// 0006554 // lysine catabolic process // traceable author statement /// 0007605 // sensory perception of sound // traceable author statement /// 0008152 // metabolic process // inferred from electronic annotation /// 0019285 // glycine betaine biosynthetic process from choline // inferred from elec…
213618_at	ARAP2	---	0007165 // signal transduction // inferred from electronic annotation /// 0007264 // small GTPase mediated signal transduction // traceable author statement /// 0043547 // positive regulation of GTPase activity // inferred from electronic annotation /// 0051056 // regulation of small GTPase mediated signal transduction // traceable author statement
213652_at	PCSK5	---	0001822 // kidney development // inferred from mutant phenotype /// 0001822 // kidney development // inferred from sequence or structural similarity /// 0002001 // renin secretion into blood stream // inferred from expression pattern /// 0006465 // signal peptide processing // inferred from direct assay /// 0006508 // proteolysis // inferred from electronic annotation /// 0007267 // cell-cell sig…
213688_at	CALM1 /// CALM2	Calcium_regulation_in_cardiac_cells // GenMAPP /// Calcium_regulation_in_cardiac_cells // GenMAPP /// Calcium_regulation_in_cardiac_cells // GenMAPP /// G13_Signaling_Pathway // GenMAPP /// G13_Signaling_Pathway // GenMAPP /// G13_Signaling_Pathway // GenMAPP /// Glycogen_Metabolism // GenMAPP /// G_Protein_Signaling // GenMAPP /// G_Protein_Signaling // GenMAPP /// G_Protein_Signaling // GenMAPP…	0000165 // MAPK cascade // traceable author statement /// 0000186 // activation of MAPKK activity // traceable author statement /// 0001975 // response to amphetamine // inferred from electronic annotation /// 0002027 // regulation of heart rate // inferred from mutant phenotype /// 0002223 // stimulatory C-type lectin receptor signaling pathway // traceable author statement /// 0002576 // platel…
213712_at	ELOVL2	---	0000038 // very long-chain fatty acid metabolic process // inferred from electronic annotation /// 0006629 // lipid metabolic process // inferred from electronic annotation /// 0006631 // fatty acid metabolic process // inferred from electronic annotation /// 0006633 // fatty acid biosynthetic process // inferred from electronic annotation /// 0006636 // unsaturated fatty acid biosynthetic proces…
213725_x_at	XYLT1	PWY-6557 // MetaCyc	0006024 // glycosaminoglycan biosynthetic process // traceable author statement /// 0015012 // heparan sulfate proteoglycan biosynthetic process // inferred from electronic annotation /// 0030206 // chondroitin sulfate biosynthetic process // inferred from electronic annotation /// 0034605 // cellular response to heat // inferred from electronic annotation
213793_s_at	HOMER1	---	0003009 // skeletal muscle contraction // inferred from electronic annotation /// 0007206 // phospholipase C-activating G-protein coupled glutamate receptor signaling pathway // traceable author statement /// 0007216 // G-protein coupled glutamate receptor signaling pathway // inferred from electronic annotation /// 0007268 // synaptic transmission // traceable author statement /// 0007623 // cir…
213900_at	FAM189A2	---	---
213992_at	COL4A6	---	0007155 // cell adhesion // inferred from electronic annotation /// 0022617 // extracellular matrix disassembly // traceable author statement /// 0030198 // extracellular matrix organization // traceable author statement /// 0030574 // collagen catabolic process // traceable author statement /// 0071230 // cellular response to amino acid stimulus // inferred from electronic annotation
214068_at	BEAN1	---	---
214087_s_at	MYBPC1	Striated_muscle_contraction // GenMAPP	0006936 // muscle contraction // inferred from electronic annotation /// 0007155 // cell adhesion // inferred from electronic annotation /// 0030049 // muscle filament sliding // traceable author statement /// 1903955 // positive regulation of protein targeting to mitochondrion // inferred from mutant phenotype
214175_x_at	PDLIM4	---	---
214297_at	CSPG4	---	0000187 // activation of MAPK activity // inferred from electronic annotation /// 0001525 // angiogenesis // inferred from electronic annotation /// 0005975 // carbohydrate metabolic process // traceable author statement /// 0007165 // signal transduction // inferred from electronic annotation /// 0007169 // transmembrane receptor protein tyrosine kinase signaling pathway // inferred from electro…
214308_s_at	HGD	TYRFUMCAT-PWY // HumanCyc	0006520 // cellular amino acid metabolic process // inferred from electronic annotation /// 0006559 // L-phenylalanine catabolic process // inferred from electronic annotation /// 0006559 // L-phenylalanine catabolic process // traceable author statement /// 0006570 // tyrosine metabolic process // inferred from electronic annotation /// 0006572 // tyrosine catabolic process // inferred from elec…
214390_s_at	BCAT1	ALANINE-VALINESYN-PWY // HumanCyc /// ILEU-DEG2-PWY // HumanCyc /// ILEUDEG-PWY // HumanCyc /// ILEUSYN-PWY // HumanCyc /// LEU-DEG2-PWY // HumanCyc /// LEUDEG-PWY // HumanCyc /// LEUSYN-PWY // HumanCyc /// VALDEG-PWY // HumanCyc /// VALSYN-PWY // HumanCyc	0000082 // G1/S transition of mitotic cell cycle // traceable author statement /// 0008152 // metabolic process // inferred from electronic annotation /// 0008283 // cell proliferation // traceable author statement /// 0008652 // cellular amino acid biosynthetic process // inferred from electronic annotation /// 0009081 // branched-chain amino acid metabolic process // inferred from electronic an…
214452_at	BCAT1	ALANINE-VALINESYN-PWY // HumanCyc /// ILEU-DEG2-PWY // HumanCyc /// ILEUDEG-PWY // HumanCyc /// ILEUSYN-PWY // HumanCyc /// LEU-DEG2-PWY // HumanCyc /// LEUDEG-PWY // HumanCyc /// LEUSYN-PWY // HumanCyc /// VALDEG-PWY // HumanCyc /// VALSYN-PWY // HumanCyc	0000082 // G1/S transition of mitotic cell cycle // traceable author statement /// 0008152 // metabolic process // inferred from electronic annotation /// 0008283 // cell proliferation // traceable author statement /// 0008652 // cellular amino acid biosynthetic process // inferred from electronic annotation /// 0009081 // branched-chain amino acid metabolic process // inferred from electronic an…
214564_s_at	PCDHGC3	---	0007155 // cell adhesion // inferred from electronic annotation /// 0007155 // cell adhesion // traceable author statement /// 0007156 // homophilic cell adhesion via plasma membrane adhesion molecules // inferred from electronic annotation /// 0008333 // endosome to lysosome transport // inferred from electronic annotation /// 0016339 // calcium-dependent cell-cell adhesion via plasma membrane c…
214586_at	GPR37	GPCRDB_Class_A_Rhodopsin-like // GenMAPP	0007165 // signal transduction // inferred from electronic annotation /// 0007186 // G-protein coupled receptor signaling pathway // traceable author statement /// 0007193 // adenylate cyclase-inhibiting G-protein coupled receptor signaling pathway // inferred from direct assay /// 0031987 // locomotion involved in locomotory behavior // inferred from electronic annotation /// 0042416 // dopamine…
214589_at	FGF12	---	0003254 // regulation of membrane depolarization // inferred from electronic annotation /// 0007165 // signal transduction // traceable author statement /// 0007254 // JNK cascade // inferred from physical interaction /// 0007267 // cell-cell signaling // traceable author statement /// 0007268 // synaptic transmission // inferred from electronic annotation /// 0007399 // nervous system developmen…
214591_at	KLHL4	---	0016567 // protein ubiquitination // not recorded
214596_at	CHRM3	Calcium_regulation_in_cardiac_cells // GenMAPP /// GPCRDB_Class_A_Rhodopsin-like // GenMAPP /// GPCRDB_Other // GenMAPP /// Monoamine_GPCRs // GenMAPP	0003056 // regulation of vascular smooth muscle contraction // not recorded /// 0006112 // energy reserve metabolic process // traceable author statement /// 0006464 // cellular protein modification process // traceable author statement /// 0006939 // smooth muscle contraction // inferred from electronic annotation /// 0007165 // signal transduction // traceable author statement /// 0007186 // G-…
214611_at	GRIK1	---	0006810 // transport // traceable author statement /// 0006811 // ion transport // inferred from electronic annotation /// 0007215 // glutamate receptor signaling pathway // traceable author statement /// 0007268 // synaptic transmission // traceable author statement /// 0007399 // nervous system development // traceable author statement /// 0007417 // central nervous system development // tracea…
214721_x_at	CDC42EP4	---	0007266 // Rho protein signal transduction // not recorded /// 0008360 // regulation of cell shape // inferred from direct assay /// 0030838 // positive regulation of actin filament polymerization // not recorded /// 0031274 // positive regulation of pseudopodium assembly // inferred from direct assay /// 0043547 // positive regulation of GTPase activity // not recorded
214803_at	CDH6	---	0007155 // cell adhesion // traceable author statement /// 0007156 // homophilic cell adhesion via plasma membrane adhesion molecules // inferred from electronic annotation /// 0007219 // Notch signaling pathway // inferred from electronic annotation /// 0034329 // cell junction assembly // traceable author statement /// 0034332 // adherens junction organization // traceable author statement /// …
214913_at	ADAMTS3	---	0006508 // proteolysis // inferred from electronic annotation /// 0007229 // integrin-mediated signaling pathway // inferred from electronic annotation /// 0010573 // vascular endothelial growth factor production // inferred from direct assay /// 0016485 // protein processing // inferred from direct assay /// 0030198 // extracellular matrix organization // traceable author statement /// 0030199 /…
214930_at	SLITRK5	---	0007268 // synaptic transmission // inferred from electronic annotation /// 0007409 // axonogenesis // not recorded /// 0007625 // grooming behavior // inferred from electronic annotation /// 0009410 // response to xenobiotic stimulus // inferred from electronic annotation /// 0021756 // striatum development // inferred from electronic annotation /// 0030534 // adult behavior // inferred from ele…
215270_at	LFNG	---	0001541 // ovarian follicle development // inferred from electronic annotation /// 0001756 // somitogenesis // inferred from sequence or structural similarity /// 0002315 // marginal zone B cell differentiation // inferred from sequence or structural similarity /// 0007143 // female meiotic division // inferred from electronic annotation /// 0007219 // Notch signaling pathway // traceable author …
215469_at	SLITRK5	---	0007268 // synaptic transmission // inferred from electronic annotation /// 0007409 // axonogenesis // not recorded /// 0007625 // grooming behavior // inferred from electronic annotation /// 0009410 // response to xenobiotic stimulus // inferred from electronic annotation /// 0021756 // striatum development // inferred from electronic annotation /// 0030534 // adult behavior // inferred from ele…
215813_s_at	PTGS1	Eicosanoid_Synthesis // GenMAPP /// Prostaglandin_synthesis_regulation // GenMAPP /// PWY66-374 // MetaCyc	0001516 // prostaglandin biosynthetic process // inferred from sequence or structural similarity /// 0006629 // lipid metabolic process // non-traceable author statement /// 0006631 // fatty acid metabolic process // inferred from electronic annotation /// 0006633 // fatty acid biosynthetic process // inferred from electronic annotation /// 0006693 // prostaglandin metabolic process // inferred f…
215870_s_at	PLA2G5	LIPASYN-PWY // HumanCyc	0006629 // lipid metabolic process // inferred from electronic annotation /// 0006644 // phospholipid metabolic process // traceable author statement /// 0006654 // phosphatidic acid biosynthetic process // traceable author statement /// 0006663 // platelet activating factor biosynthetic process // inferred from electronic annotation /// 0010518 // positive regulation of phospholipase activity //…
216191_s_at	TRDV3	---	0006508 // proteolysis // inferred from electronic annotation /// 0006515 // misfolded or incompletely synthesized protein catabolic process // inferred from mutant phenotype /// 0006898 // receptor-mediated endocytosis // not recorded /// 0006898 // receptor-mediated endocytosis // --- /// 0006910 // phagocytosis, recognition // not recorded /// 0006910 // phagocytosis, recognition // --- /// 00…
216268_s_at	JAG1	---	0001525 // angiogenesis // non-traceable author statement /// 0001709 // cell fate determination // non-traceable author statement /// 0001974 // blood vessel remodeling // inferred from electronic annotation /// 0002011 // morphogenesis of an epithelial sheet // inferred from electronic annotation /// 0002456 // T cell mediated immunity // inferred from mutant phenotype /// 0003184 // pulmonary …
216331_at	ITGA7	Integrin-mediated_cell_adhesion_KEGG // GenMAPP	0007155 // cell adhesion // inferred from electronic annotation /// 0007160 // cell-matrix adhesion // traceable author statement /// 0007229 // integrin-mediated signaling pathway // inferred from electronic annotation /// 0007517 // muscle organ development // traceable author statement /// 0008360 // regulation of cell shape // inferred from electronic annotation /// 0016477 // cell migration …
216333_x_at	TNXA /// TNXB	---	0006629 // lipid metabolic process // inferred from electronic annotation /// 0006631 // fatty acid metabolic process // inferred from electronic annotation /// 0006641 // triglyceride metabolic process // inferred from electronic annotation /// 0007155 // cell adhesion // inferred from sequence or structural similarity /// 0007160 // cell-matrix adhesion // inferred from electronic annotation //…
216733_s_at	GATM	GLYCGREAT-PWY // HumanCyc	0006595 // polyamine metabolic process // traceable author statement /// 0006600 // creatine metabolic process // traceable author statement /// 0006601 // creatine biosynthetic process // inferred from direct assay /// 0006601 // creatine biosynthetic process // inferred from electronic annotation /// 0006979 // response to oxidative stress // inferred from electronic annotation /// 0007584 // r…
216840_s_at	LAMA2	---	0007155 // cell adhesion // inferred from electronic annotation /// 0007411 // axon guidance // inferred from electronic annotation /// 0007517 // muscle organ development // traceable author statement /// 0022011 // myelination in peripheral nervous system // inferred from electronic annotation /// 0030155 // regulation of cell adhesion // inferred from electronic annotation /// 0030198 // extra…
216867_s_at	PDGFA	---	0000165 // MAPK cascade // traceable author statement /// 0000186 // activation of MAPKK activity // traceable author statement /// 0001525 // angiogenesis // inferred from sequence or structural similarity /// 0001666 // response to hypoxia // inferred from electronic annotation /// 0001775 // cell activation // traceable author statement /// 0001942 // hair follicle development // inferred from…
217057_s_at	GNAS	---	0001894 // tissue homeostasis // inferred from electronic annotation /// 0001958 // endochondral ossification // inferred from electronic annotation /// 0003091 // renal water homeostasis // traceable author statement /// 0006112 // energy reserve metabolic process // inferred from electronic annotation /// 0006112 // energy reserve metabolic process // traceable author statement /// 0006171 // c…
217143_s_at	TRDC	---	0006508 // proteolysis // inferred from electronic annotation /// 0006515 // misfolded or incompletely synthesized protein catabolic process // inferred from mutant phenotype /// 0006898 // receptor-mediated endocytosis // not recorded /// 0006910 // phagocytosis, recognition // not recorded /// 0006911 // phagocytosis, engulfment // not recorded /// 0006955 // immune response // non-traceable au…
217546_at	MT1M	---	0045926 // negative regulation of growth // inferred from sequence or structural similarity /// 0071294 // cellular response to zinc ion // inferred from sequence or structural similarity
217678_at	SLC7A11	---	0003333 // amino acid transmembrane transport // inferred from electronic annotation /// 0006810 // transport // inferred from electronic annotation /// 0006811 // ion transport // traceable author statement /// 0006865 // amino acid transport // traceable author statement /// 0006979 // response to oxidative stress // inferred from electronic annotation /// 0007420 // brain development // inferr…
217875_s_at	PMEPA1	---	0007179 // transforming growth factor beta receptor signaling pathway // traceable author statement /// 0009968 // negative regulation of signal transduction // inferred from electronic annotation /// 0010991 // negative regulation of SMAD protein complex assembly // inferred from direct assay /// 0030512 // negative regulation of transforming growth factor beta receptor signaling pathway // infe…
218062_x_at	CDC42EP4	---	0007266 // Rho protein signal transduction // not recorded /// 0008360 // regulation of cell shape // inferred from direct assay /// 0030838 // positive regulation of actin filament polymerization // not recorded /// 0031274 // positive regulation of pseudopodium assembly // inferred from direct assay /// 0043547 // positive regulation of GTPase activity // not recorded
218219_s_at	LANCL2	---	0008152 // metabolic process // inferred from electronic annotation /// 0009789 // positive regulation of abscisic acid-activated signaling pathway // inferred from direct assay /// 0045892 // negative regulation of transcription, DNA-templated // inferred from direct assay
218326_s_at	LGR4	---	0001649 // osteoblast differentiation // inferred from sequence or structural similarity /// 0001942 // hair follicle development // inferred from electronic annotation /// 0002376 // immune system process // inferred from electronic annotation /// 0007165 // signal transduction // inferred from electronic annotation /// 0007186 // G-protein coupled receptor signaling pathway // inferred from ele…
218380_at	LOC728392	---	0002376 // immune system process // inferred from electronic annotation /// 0006915 // apoptotic process // non-traceable author statement /// 0006915 // apoptotic process // inferred from electronic annotation /// 0006919 // activation of cysteine-type endopeptidase activity involved in apoptotic process // inferred from direct assay /// 0006919 // activation of cysteine-type endopeptidase activ…
218424_s_at	STEAP3	---	0006810 // transport // inferred from electronic annotation /// 0006811 // ion transport // inferred from electronic annotation /// 0006826 // iron ion transport // inferred from electronic annotation /// 0006879 // cellular iron ion homeostasis // traceable author statement /// 0006915 // apoptotic process // inferred from electronic annotation /// 0007049 // cell cycle // inferred from electron…
218503_at	FOCAD	---	---
218552_at	ECHDC2	FAO-PWY // HumanCyc /// ILEU-DEG2-PWY // HumanCyc /// ILEUDEG-PWY // HumanCyc /// PWY-5136 // HumanCyc /// PWY-5138 // HumanCyc /// VALDEG-PWY // HumanCyc	0006629 // lipid metabolic process // inferred from electronic annotation /// 0006631 // fatty acid metabolic process // inferred from electronic annotation /// 0008152 // metabolic process // inferred from electronic annotation
218678_at	NES	---	0000086 // G2/M transition of mitotic cell cycle // inferred from direct assay /// 0007275 // multicellular organismal development // inferred from electronic annotation /// 0007399 // nervous system development // inferred from electronic annotation /// 0007417 // central nervous system development // non-traceable author statement /// 0007420 // brain development // inferred from sequence or st…
218691_s_at	PDLIM4	---	---
218720_x_at	SEZ6L2	---	0008344 // adult locomotory behavior // inferred from electronic annotation /// 0021680 // cerebellar Purkinje cell layer development // inferred from electronic annotation /// 0060074 // synapse maturation // inferred from electronic annotation /// 0090036 // regulation of protein kinase C signaling // inferred from electronic annotation
218723_s_at	RGCC	---	0001100 // negative regulation of exit from mitosis // inferred from direct assay /// 0001937 // negative regulation of endothelial cell proliferation // inferred from direct assay /// 0003331 // positive regulation of extracellular matrix constituent secretion // inferred from direct assay /// 0006956 // complement activation // inferred from mutant phenotype /// 0007049 // cell cycle // inferre…
218795_at	ACP6	---	0002244 // hematopoietic progenitor cell differentiation // inferred from electronic annotation /// 0006470 // protein dephosphorylation // inferred from electronic annotation /// 0006629 // lipid metabolic process // inferred from electronic annotation /// 0006644 // phospholipid metabolic process // inferred from mutant phenotype /// 0016311 // dephosphorylation // inferred from direct assay //…
218806_s_at	VAV3	Integrin-mediated_cell_adhesion_KEGG // GenMAPP	0001525 // angiogenesis // inferred from electronic annotation /// 0006906 // vesicle fusion // inferred from electronic annotation /// 0006974 // cellular response to DNA damage stimulus // inferred from mutant phenotype /// 0007229 // integrin-mediated signaling pathway // inferred from electronic annotation /// 0007264 // small GTPase mediated signal transduction // traceable author statement …
218807_at	VAV3	Integrin-mediated_cell_adhesion_KEGG // GenMAPP	0001525 // angiogenesis // inferred from electronic annotation /// 0006906 // vesicle fusion // inferred from electronic annotation /// 0006974 // cellular response to DNA damage stimulus // inferred from mutant phenotype /// 0007229 // integrin-mediated signaling pathway // inferred from electronic annotation /// 0007264 // small GTPase mediated signal transduction // traceable author statement …
218826_at	SLC35F2	---	0006810 // transport // inferred from electronic annotation
218888_s_at	NETO2	---	2000312 // regulation of kainate selective glutamate receptor activity // inferred from electronic annotation
218950_at	ARAP3	---	0007010 // cytoskeleton organization // traceable author statement /// 0007165 // signal transduction // inferred from electronic annotation /// 0007264 // small GTPase mediated signal transduction // traceable author statement /// 0008360 // regulation of cell shape // inferred from sequence or structural similarity /// 0016192 // vesicle-mediated transport // traceable author statement /// 0030…
218966_at	MYO5C	---	0008152 // metabolic process // inferred from electronic annotation
218982_s_at	MRPS17	---	0006355 // regulation of transcription, DNA-templated // inferred from electronic annotation /// 0006412 // translation // non-traceable author statement /// 0006996 // organelle organization // traceable author statement /// 0032543 // mitochondrial translation // inferred from direct assay /// 0032543 // mitochondrial translation // traceable author statement /// 0070124 // mitochondrial transl…
219090_at	SLC24A3	---	0006810 // transport // inferred from electronic annotation /// 0006811 // ion transport // traceable author statement /// 0006813 // potassium ion transport // inferred from electronic annotation /// 0006814 // sodium ion transport // inferred from electronic annotation /// 0006816 // calcium ion transport // inferred from electronic annotation /// 0006874 // cellular calcium ion homeostasis // …
219115_s_at	IL20RA	---	0019221 // cytokine-mediated signaling pathway // not recorded /// 0045124 // regulation of bone resorption // inferred from electronic annotation /// 2001244 // positive regulation of intrinsic apoptotic signaling pathway // inferred from electronic annotation
219195_at	PPARGC1A	---	0001659 // temperature homeostasis // traceable author statement /// 0001666 // response to hypoxia // inferred from electronic annotation /// 0001678 // cellular glucose homeostasis // non-traceable author statement /// 0002021 // response to dietary excess // inferred from electronic annotation /// 0006012 // galactose metabolic process // inferred from electronic annotation /// 0006094 // gluc…
219304_s_at	PDGFD	---	0007275 // multicellular organismal development // inferred from electronic annotation /// 0048008 // platelet-derived growth factor receptor signaling pathway // inferred from electronic annotation /// 0050730 // regulation of peptidyl-tyrosine phosphorylation // inferred from electronic annotation /// 0051781 // positive regulation of cell division // inferred from electronic annotation /// 007…
219313_at	GRAMD1C	---	---
219327_s_at	GPRC5C	GPCRDB_Class_C_Metabotropic_glutamate_pheromone // GenMAPP	0007165 // signal transduction // inferred from electronic annotation /// 0007186 // G-protein coupled receptor signaling pathway // inferred from electronic annotation
219450_at	C4orf19	---	---
219471_at	KIAA0226L	---	0009966 // regulation of signal transduction // inferred from electronic annotation /// 0043086 // negative regulation of catalytic activity // inferred from electronic annotation /// 0043666 // regulation of phosphoprotein phosphatase activity // inferred from electronic annotation
219527_at	2002-03-01	---	0042126 // nitrate metabolic process // inferred from direct assay /// 0051410 // detoxification of nitrogen compound // non-traceable author statement /// 0055114 // oxidation-reduction process // inferred from direct assay
219545_at	KCTD14 /// NDUFC2-KCTD14	Electron_Transport_Chain // GenMAPP	0006120 // mitochondrial electron transport, NADH to ubiquinone // inferred from electronic annotation /// 0022904 // respiratory electron transport chain // traceable author statement /// 0044237 // cellular metabolic process // traceable author statement /// 0044281 // small molecule metabolic process // traceable author statement /// 0051260 // protein homooligomerization // inferred from elec…
219564_at	KCNJ16	---	0006810 // transport // inferred from electronic annotation /// 0006811 // ion transport // inferred from electronic annotation /// 0006813 // potassium ion transport // non-traceable author statement /// 0007268 // synaptic transmission // traceable author statement /// 0010107 // potassium ion import // not recorded /// 0034765 // regulation of ion transmembrane transport // not recorded /// 00…
219573_at	LRRC16A	---	0007015 // actin filament organization // non-traceable author statement /// 0007596 // blood coagulation // traceable author statement /// 0016477 // cell migration // inferred from mutant phenotype /// 0030032 // lamellipodium assembly // inferred from mutant phenotype /// 0030335 // positive regulation of cell migration // inferred from mutant phenotype /// 0030838 // positive regulation of ac…
219616_at	ACSS3	PWY0-1313 // HumanCyc /// PWY66-161 // HumanCyc /// PWY66-162 // HumanCyc /// PWY66-21 // HumanCyc	0008152 // metabolic process // inferred from electronic annotation
219683_at	FZD3	Wnt_signaling // GenMAPP	0001736 // establishment of planar polarity // inferred from electronic annotation /// 0001764 // neuron migration // inferred from electronic annotation /// 0001843 // neural tube closure // inferred from electronic annotation /// 0001942 // hair follicle development // inferred from electronic annotation /// 0002052 // positive regulation of neuroblast proliferation // inferred from sequence or…
219735_s_at	TFCP2L1	---	0000122 // negative regulation of transcription from RNA polymerase II promoter // inferred from electronic annotation /// 0000902 // cell morphogenesis // inferred from electronic annotation /// 0002070 // epithelial cell maturation // inferred from electronic annotation /// 0006351 // transcription, DNA-templated // inferred from electronic annotation /// 0006355 // regulation of transcription,…
219738_s_at	PCDH9	---	0007155 // cell adhesion // inferred from electronic annotation /// 0007156 // homophilic cell adhesion via plasma membrane adhesion molecules // inferred from electronic annotation /// 0030900 // forebrain development // inferred from electronic annotation
219746_at	DPF3	---	0002230 // positive regulation of defense response to virus by host // inferred from mutant phenotype /// 0006351 // transcription, DNA-templated // inferred from electronic annotation /// 0006355 // regulation of transcription, DNA-templated // inferred from electronic annotation /// 0007399 // nervous system development // inferred from electronic annotation /// 0016568 // chromatin modificatio…
219877_at	ZMAT4	---	0072332 // intrinsic apoptotic signaling pathway by p53 class mediator // not recorded
219909_at	MMP28	Matrix_Metalloproteinases // GenMAPP	0006508 // proteolysis // inferred from electronic annotation /// 0010760 // negative regulation of macrophage chemotaxis // inferred from electronic annotation
219929_s_at	ZFYVE21	---	---
219973_at	ARSJ	---	0006665 // sphingolipid metabolic process // traceable author statement /// 0006687 // glycosphingolipid metabolic process // traceable author statement /// 0008152 // metabolic process // inferred from electronic annotation /// 0043687 // post-translational protein modification // traceable author statement /// 0044267 // cellular protein metabolic process // traceable author statement /// 00442…
220029_at	ELOVL2	---	0000038 // very long-chain fatty acid metabolic process // inferred from electronic annotation /// 0006629 // lipid metabolic process // inferred from electronic annotation /// 0006631 // fatty acid metabolic process // inferred from electronic annotation /// 0006633 // fatty acid biosynthetic process // inferred from electronic annotation /// 0006636 // unsaturated fatty acid biosynthetic proces…
220102_at	FOXL2	---	0000122 // negative regulation of transcription from RNA polymerase II promoter // inferred from electronic annotation /// 0001541 // ovarian follicle development // inferred from mutant phenotype /// 0001541 // ovarian follicle development // inferred from sequence or structural similarity /// 0002074 // extraocular skeletal muscle development // inferred from mutant phenotype /// 0006309 // apo…
220116_at	KCNN2	---	0006810 // transport // inferred from electronic annotation /// 0006811 // ion transport // inferred from electronic annotation /// 0006813 // potassium ion transport // non-traceable author statement /// 0007268 // synaptic transmission // traceable author statement /// 0071805 // potassium ion transmembrane transport // inferred from direct assay /// 1901379 // regulation of potassium ion trans…
220129_at	CCDC169-SOHLH2 /// SOHLH2	---	0006351 // transcription, DNA-templated // inferred from electronic annotation /// 0006355 // regulation of transcription, DNA-templated // inferred from electronic annotation /// 0006366 // transcription from RNA polymerase II promoter // not recorded /// 0007275 // multicellular organismal development // inferred from electronic annotation /// 0007283 // spermatogenesis // inferred from electro…
220227_at	CDH4	---	0007155 // cell adhesion // traceable author statement /// 0007156 // homophilic cell adhesion via plasma membrane adhesion molecules // inferred from electronic annotation /// 0007157 // heterophilic cell-cell adhesion via plasma membrane cell adhesion molecules // inferred from electronic annotation /// 0007411 // axon guidance // inferred from electronic annotation /// 0034329 // cell junction…
220233_at	FBXO17	---	---
220276_at	RERGL	---	0007165 // signal transduction // inferred from electronic annotation /// 0007264 // small GTPase mediated signal transduction // inferred from electronic annotation /// 0015031 // protein transport // inferred from electronic annotation
220301_at	CCDC102B	---	---
220316_at	NPAS3	---	0001964 // startle response // inferred from electronic annotation /// 0006351 // transcription, DNA-templated // inferred from electronic annotation /// 0006355 // regulation of transcription, DNA-templated // inferred from electronic annotation /// 0006357 // regulation of transcription from RNA polymerase II promoter // not recorded /// 0007626 // locomotory behavior // inferred from electroni…
220460_at	SLCO1C1	---	0006810 // transport // inferred from electronic annotation /// 0006811 // ion transport // inferred from electronic annotation /// 0008206 // bile acid metabolic process // not recorded /// 0015711 // organic anion transport // inferred from electronic annotation /// 0015721 // bile acid and bile salt transport // not recorded /// 0043252 // sodium-independent organic anion transport // traceabl…
221031_s_at	APOLD1	---	0001525 // angiogenesis // inferred from electronic annotation /// 0001666 // response to hypoxia // inferred from electronic annotation /// 0006869 // lipid transport // inferred from electronic annotation /// 0007275 // multicellular organismal development // inferred from electronic annotation /// 0030154 // cell differentiation // inferred from electronic annotation /// 0042118 // endothelial…
221065_s_at	CHST8	---	0005975 // carbohydrate metabolic process // inferred from electronic annotation /// 0006790 // sulfur compound metabolic process // inferred from direct assay /// 0007417 // central nervous system development // non-traceable author statement /// 0016051 // carbohydrate biosynthetic process // inferred from electronic annotation /// 0030166 // proteoglycan biosynthetic process // inferred from d…
221100_at	C6orf15	---	0030198 // extracellular matrix organization // inferred from electronic annotation
221245_s_at	FZD5	Wnt_signaling // GenMAPP	0000578 // embryonic axis specification // inferred from direct assay /// 0001525 // angiogenesis // inferred from electronic annotation /// 0001944 // vasculature development // inferred from electronic annotation /// 0002726 // positive regulation of T cell cytokine production // inferred from direct assay /// 0007165 // signal transduction // inferred from electronic annotation /// 0007166 // …
221307_at	KCNIP1	---	0006810 // transport // inferred from electronic annotation /// 0006811 // ion transport // inferred from electronic annotation /// 0006813 // potassium ion transport // inferred from electronic annotation /// 0034765 // regulation of ion transmembrane transport // inferred from electronic annotation /// 0045760 // positive regulation of action potential // inferred from electronic annotation ///…
221489_s_at	SPRY4	---	0007275 // multicellular organismal development // inferred from electronic annotation /// 0009966 // regulation of signal transduction // inferred from electronic annotation /// 0043407 // negative regulation of MAP kinase activity // inferred from electronic annotation /// 0070373 // negative regulation of ERK1 and ERK2 cascade // inferred from electronic annotation
221577_x_at	GDF15	---	0007165 // signal transduction // traceable author statement /// 0007179 // transforming growth factor beta receptor signaling pathway // traceable author statement /// 0007267 // cell-cell signaling // traceable author statement /// 0010862 // positive regulation of pathway-restricted SMAD protein phosphorylation // not recorded /// 0042981 // regulation of apoptotic process // not recorded /// …
221585_at	CACNG4	---	0006810 // transport // traceable author statement /// 0006811 // ion transport // inferred from electronic annotation /// 0006816 // calcium ion transport // inferred from electronic annotation /// 0007268 // synaptic transmission // traceable author statement /// 0019226 // transmission of nerve impulse // not recorded /// 0034765 // regulation of ion transmembrane transport // inferred from el…
221589_s_at	ALDH6A1	VALDEG-PWY // HumanCyc	0006210 // thymine catabolic process // inferred from mutant phenotype /// 0006573 // valine metabolic process // inferred from sequence or structural similarity /// 0006574 // valine catabolic process // inferred from mutant phenotype /// 0008152 // metabolic process // inferred from electronic annotation /// 0009083 // branched-chain amino acid catabolic process // traceable author statement //…
221590_s_at	ALDH6A1	VALDEG-PWY // HumanCyc	0006210 // thymine catabolic process // inferred from mutant phenotype /// 0006573 // valine metabolic process // inferred from sequence or structural similarity /// 0006574 // valine catabolic process // inferred from mutant phenotype /// 0008152 // metabolic process // inferred from electronic annotation /// 0009083 // branched-chain amino acid catabolic process // traceable author statement //…
221605_s_at	PIPOX	CRNFORCAT-PWY // HumanCyc /// PWY-3661 // HumanCyc /// PWY-4722 // HumanCyc /// PWY-5283 // HumanCyc	0006554 // lysine catabolic process // traceable author statement /// 0033514 // L-lysine catabolic process to acetyl-CoA via L-pipecolate // inferred from direct assay /// 0034641 // cellular nitrogen compound metabolic process // traceable author statement /// 0044281 // small molecule metabolic process // traceable author statement /// 0046653 // tetrahydrofolate metabolic process // inferred …
221636_s_at	2002-03-01	---	0042126 // nitrate metabolic process // inferred from direct assay /// 0051410 // detoxification of nitrogen compound // non-traceable author statement /// 0055114 // oxidation-reduction process // inferred from direct assay
221885_at	DENND2A	---	0006810 // transport // inferred from electronic annotation /// 0015031 // protein transport // inferred from electronic annotation /// 0042147 // retrograde transport, endosome to Golgi // inferred from mutant phenotype /// 0043547 // positive regulation of GTPase activity // inferred from direct assay /// 0043547 // positive regulation of GTPase activity // inferred from electronic annotation
221886_at	DENND2A	---	0006810 // transport // inferred from electronic annotation /// 0015031 // protein transport // inferred from electronic annotation /// 0042147 // retrograde transport, endosome to Golgi // inferred from mutant phenotype /// 0043547 // positive regulation of GTPase activity // inferred from direct assay /// 0043547 // positive regulation of GTPase activity // inferred from electronic annotation
221950_at	EMX2	---	0006355 // regulation of transcription, DNA-templated // inferred from electronic annotation /// 0007275 // multicellular organismal development // inferred from electronic annotation /// 0007420 // brain development // inferred from electronic annotation /// 0009952 // anterior/posterior pattern specification // inferred from electronic annotation /// 0010468 // regulation of gene expression // …
222025_s_at	OPLAH	PWY-4041 // HumanCyc	0006750 // glutathione biosynthetic process // traceable author statement /// 0006805 // xenobiotic metabolic process // traceable author statement /// 0008152 // metabolic process // inferred from electronic annotation /// 0044281 // small molecule metabolic process // traceable author statement /// 1901687 // glutathione derivative biosynthetic process // traceable author statement
222121_at	ARHGEF26	---	0001886 // endothelial cell morphogenesis // inferred from electronic annotation /// 0035023 // regulation of Rho protein signal transduction // inferred from electronic annotation /// 0043547 // positive regulation of GTPase activity // inferred from electronic annotation /// 0097178 // ruffle assembly // inferred from electronic annotation
222217_s_at	SLC27A3	---	0001676 // long-chain fatty acid metabolic process // inferred from electronic annotation /// 0006629 // lipid metabolic process // inferred from electronic annotation /// 0006631 // fatty acid metabolic process // inferred from electronic annotation /// 0008152 // metabolic process // inferred from electronic annotation
222379_at	KCNE4	---	0006810 // transport // inferred from electronic annotation /// 0006811 // ion transport // inferred from electronic annotation /// 0006813 // potassium ion transport // inferred from electronic annotation /// 0034765 // regulation of ion transmembrane transport // inferred from electronic annotation /// 0071805 // potassium ion transmembrane transport // inferred from electronic annotation
222449_at	PMEPA1	---	0007179 // transforming growth factor beta receptor signaling pathway // traceable author statement /// 0009968 // negative regulation of signal transduction // inferred from electronic annotation /// 0010991 // negative regulation of SMAD protein complex assembly // inferred from direct assay /// 0030512 // negative regulation of transforming growth factor beta receptor signaling pathway // infe…
222450_at	PMEPA1	---	0007179 // transforming growth factor beta receptor signaling pathway // traceable author statement /// 0009968 // negative regulation of signal transduction // inferred from electronic annotation /// 0010991 // negative regulation of SMAD protein complex assembly // inferred from direct assay /// 0030512 // negative regulation of transforming growth factor beta receptor signaling pathway // infe…
222561_at	LANCL2	---	0008152 // metabolic process // inferred from electronic annotation /// 0009789 // positive regulation of abscisic acid-activated signaling pathway // inferred from direct assay /// 0045892 // negative regulation of transcription, DNA-templated // inferred from direct assay
222664_at	KCTD15	---	0007275 // multicellular organismal development // inferred from electronic annotation /// 0051260 // protein homooligomerization // inferred from electronic annotation
222668_at	KCTD15	---	0007275 // multicellular organismal development // inferred from electronic annotation /// 0051260 // protein homooligomerization // inferred from electronic annotation
222719_s_at	PDGFC	---	0007171 // activation of transmembrane receptor protein tyrosine kinase activity // inferred from electronic annotation /// 0007275 // multicellular organismal development // inferred from electronic annotation /// 0007417 // central nervous system development // traceable author statement /// 0008284 // positive regulation of cell proliferation // inferred from electronic annotation /// 0009790 …
222774_s_at	NETO2	---	2000312 // regulation of kainate selective glutamate receptor activity // inferred from electronic annotation
222802_at	EDN1	Prostaglandin_synthesis_regulation // GenMAPP	0000122 // negative regulation of transcription from RNA polymerase II promoter // inferred from direct assay /// 0001501 // skeletal system development // inferred from electronic annotation /// 0001516 // prostaglandin biosynthetic process // inferred from direct assay /// 0001569 // patterning of blood vessels // inferred from electronic annotation /// 0001666 // response to hypoxia // inferre…
222860_s_at	PDGFD	---	0007275 // multicellular organismal development // inferred from electronic annotation /// 0048008 // platelet-derived growth factor receptor signaling pathway // inferred from electronic annotation /// 0050730 // regulation of peptidyl-tyrosine phosphorylation // inferred from electronic annotation /// 0051781 // positive regulation of cell division // inferred from electronic annotation /// 007…
222901_s_at	KCNJ16	---	0006810 // transport // inferred from electronic annotation /// 0006811 // ion transport // inferred from electronic annotation /// 0006813 // potassium ion transport // non-traceable author statement /// 0007268 // synaptic transmission // traceable author statement /// 0010107 // potassium ion import // not recorded /// 0034765 // regulation of ion transmembrane transport // not recorded /// 00…
223185_s_at	BHLHE41	---	0000122 // negative regulation of transcription from RNA polymerase II promoter // inferred from direct assay /// 0006351 // transcription, DNA-templated // inferred from electronic annotation /// 0006355 // regulation of transcription, DNA-templated // inferred from electronic annotation /// 0006357 // regulation of transcription from RNA polymerase II promoter // inferred from electronic annota…
223468_s_at	RGMA	---	0001843 // neural tube closure // inferred from electronic annotation /// 0007411 // axon guidance // traceable author statement /// 0030509 // BMP signaling pathway // not recorded /// 0030510 // regulation of BMP signaling pathway // inferred from electronic annotation /// 0045944 // positive regulation of transcription from RNA polymerase II promoter // inferred from direct assay /// 0048671 /…
223495_at	CCDC8	---	0000226 // microtubule cytoskeleton organization // inferred from mutant phenotype /// 0007088 // regulation of mitotic nuclear division // inferred from mutant phenotype /// 0010923 // negative regulation of phosphatase activity // inferred from direct assay
223496_s_at	CCDC8	---	0000226 // microtubule cytoskeleton organization // inferred from mutant phenotype /// 0007088 // regulation of mitotic nuclear division // inferred from mutant phenotype /// 0010923 // negative regulation of phosphatase activity // inferred from direct assay
223523_at	TMEM108	---	---
223524_s_at	TMEM108	---	---
223551_at	PKIB	Calcium_regulation_in_cardiac_cells // GenMAPP /// Smooth_muscle_contraction // GenMAPP	0006469 // negative regulation of protein kinase activity // inferred from electronic annotation /// 0032212 // positive regulation of telomere maintenance via telomerase // inferred from mutant phenotype /// 0051973 // positive regulation of telomerase activity // inferred from mutant phenotype /// 1904030 // negative regulation of cyclin-dependent protein kinase activity // inferred from electr…
223614_at	MMP16	Matrix_Metalloproteinases // GenMAPP	0001503 // ossification // inferred from electronic annotation /// 0001958 // endochondral ossification // inferred from electronic annotation /// 0006508 // proteolysis // inferred from electronic annotation /// 0022617 // extracellular matrix disassembly // traceable author statement /// 0030198 // extracellular matrix organization // traceable author statement /// 0030574 // collagen catabolic…
223618_at	FMN2	---	0006810 // transport // inferred from electronic annotation /// 0006974 // cellular response to DNA damage stimulus // inferred from mutant phenotype /// 0007275 // multicellular organismal development // inferred from electronic annotation /// 0015031 // protein transport // inferred from electronic annotation /// 0016192 // vesicle-mediated transport // inferred from sequence or structural simi…
223642_at	ZIC2	---	0001843 // neural tube closure // inferred from electronic annotation /// 0006351 // transcription, DNA-templated // inferred from electronic annotation /// 0006355 // regulation of transcription, DNA-templated // inferred from electronic annotation /// 0007275 // multicellular organismal development // inferred from electronic annotation /// 0007399 // nervous system development // inferred from…
223673_at	RFX4	---	0006351 // transcription, DNA-templated // inferred from electronic annotation /// 0006355 // regulation of transcription, DNA-templated // inferred from electronic annotation /// 0006357 // regulation of transcription from RNA polymerase II promoter // inferred from electronic annotation /// 0006366 // transcription from RNA polymerase II promoter // inferred from direct assay /// 0021516 // dor…
223796_at	CNTNAP3 /// CNTNAP3B /// CNTNAP3P2 /// LOC100289279 /// LOC105369234	---	0007155 // cell adhesion // inferred from electronic annotation /// 0008037 // cell recognition // non-traceable author statement
223827_at	TNFRSF19	---	0001942 // hair follicle development // inferred from electronic annotation /// 0006915 // apoptotic process // non-traceable author statement /// 0007254 // JNK cascade // non-traceable author statement /// 0033209 // tumor necrosis factor-mediated signaling pathway // non-traceable author statement /// 0043123 // positive regulation of I-kappaB kinase/NF-kappaB signaling // inferred from electr…
224374_s_at	EMILIN2	---	0007155 // cell adhesion // inferred from electronic annotation
224710_at	RAB34	---	0006810 // transport // inferred from electronic annotation /// 0006886 // intracellular protein transport // inferred from electronic annotation /// 0006913 // nucleocytoplasmic transport // inferred from electronic annotation /// 0007165 // signal transduction // inferred from electronic annotation /// 0007264 // small GTPase mediated signal transduction // inferred from electronic annotation /…
224822_at	DLC1	---	0001843 // neural tube closure // inferred from sequence or structural similarity /// 0003007 // heart morphogenesis // inferred from sequence or structural similarity /// 0006915 // apoptotic process // inferred from direct assay /// 0006919 // activation of cysteine-type endopeptidase activity involved in apoptotic process // inferred from direct assay /// 0007165 // signal transduction // infe…
224847_at	CDK6	---	0000082 // G1/S transition of mitotic cell cycle // traceable author statement /// 0000278 // mitotic cell cycle // traceable author statement /// 0001954 // positive regulation of cell-matrix adhesion // inferred from direct assay /// 0002244 // hematopoietic progenitor cell differentiation // inferred from electronic annotation /// 0003323 // type B pancreatic cell development // inferred from …
224848_at	CDK6	---	0000082 // G1/S transition of mitotic cell cycle // traceable author statement /// 0000278 // mitotic cell cycle // traceable author statement /// 0001954 // positive regulation of cell-matrix adhesion // inferred from direct assay /// 0002244 // hematopoietic progenitor cell differentiation // inferred from electronic annotation /// 0003323 // type B pancreatic cell development // inferred from …
224851_at	CDK6	---	0000082 // G1/S transition of mitotic cell cycle // traceable author statement /// 0000278 // mitotic cell cycle // traceable author statement /// 0001954 // positive regulation of cell-matrix adhesion // inferred from direct assay /// 0002244 // hematopoietic progenitor cell differentiation // inferred from electronic annotation /// 0003323 // type B pancreatic cell development // inferred from …
224894_at	YAP1	---	0000902 // cell morphogenesis // inferred from electronic annotation /// 0001570 // vasculogenesis // inferred from electronic annotation /// 0003143 // embryonic heart tube morphogenesis // inferred from electronic annotation /// 0006351 // transcription, DNA-templated // inferred from electronic annotation /// 0006355 // regulation of transcription, DNA-templated // inferred from electronic ann…
224895_at	YAP1	---	0000902 // cell morphogenesis // inferred from electronic annotation /// 0001570 // vasculogenesis // inferred from electronic annotation /// 0003143 // embryonic heart tube morphogenesis // inferred from electronic annotation /// 0006351 // transcription, DNA-templated // inferred from electronic annotation /// 0006355 // regulation of transcription, DNA-templated // inferred from electronic ann…
224950_at	PTGFRN	---	0034389 // lipid particle organization // inferred from electronic annotation
224999_at	EGFR	---	0000165 // MAPK cascade // traceable author statement /// 0000186 // activation of MAPKK activity // traceable author statement /// 0000902 // cell morphogenesis // inferred from electronic annotation /// 0001503 // ossification // non-traceable author statement /// 0001889 // liver development // inferred from electronic annotation /// 0001892 // embryonic placenta development // inferred from e…
225002_s_at	SUMF2	---	0043687 // post-translational protein modification // traceable author statement /// 0044267 // cellular protein metabolic process // traceable author statement
225046_at	LOC102723360 /// LOC102724219 /// LOC102724441 /// LOC102724843 /// LOC102724951 /// LOC389831	---	---
225062_at	LOC102723360 /// LOC102724219 /// LOC102724441 /// LOC102724843 /// LOC102724951 /// LOC389831	---	---
225241_at	CCDC80	---	0010811 // positive regulation of cell-substrate adhesion // inferred from electronic annotation /// 0030198 // extracellular matrix organization // inferred from electronic annotation
225242_s_at	CCDC80	---	0010811 // positive regulation of cell-substrate adhesion // inferred from electronic annotation /// 0030198 // extracellular matrix organization // inferred from electronic annotation
225285_at	BCAT1	ALANINE-VALINESYN-PWY // HumanCyc /// ILEU-DEG2-PWY // HumanCyc /// ILEUDEG-PWY // HumanCyc /// ILEUSYN-PWY // HumanCyc /// LEU-DEG2-PWY // HumanCyc /// LEUDEG-PWY // HumanCyc /// LEUSYN-PWY // HumanCyc /// VALDEG-PWY // HumanCyc /// VALSYN-PWY // HumanCyc	0000082 // G1/S transition of mitotic cell cycle // traceable author statement /// 0008152 // metabolic process // inferred from electronic annotation /// 0008283 // cell proliferation // traceable author statement /// 0008652 // cellular amino acid biosynthetic process // inferred from electronic annotation /// 0009081 // branched-chain amino acid metabolic process // inferred from electronic an…
225491_at	SLC1A2	---	0006810 // transport // inferred from electronic annotation /// 0006811 // ion transport // traceable author statement /// 0006835 // dicarboxylic acid transport // inferred from electronic annotation /// 0007268 // synaptic transmission // traceable author statement /// 0007269 // neurotransmitter secretion // traceable author statement /// 0007399 // nervous system development // inferred from …
225511_at	GPRC5B	GPCRDB_Class_C_Metabotropic_glutamate_pheromone // GenMAPP	0001934 // positive regulation of protein phosphorylation // inferred from electronic annotation /// 0007165 // signal transduction // inferred from electronic annotation /// 0007186 // G-protein coupled receptor signaling pathway // inferred from electronic annotation /// 0007601 // visual perception // inferred from electronic annotation /// 0007626 // locomotory behavior // inferred from elect…
225548_at	SHROOM3	---	0000902 // cell morphogenesis // inferred from sequence or structural similarity /// 0001843 // neural tube closure // inferred from electronic annotation /// 0002064 // epithelial cell development // inferred from electronic annotation /// 0002066 // columnar/cuboidal epithelial cell development // inferred from electronic annotation /// 0007275 // multicellular organismal development // inferre…
225611_at	MAST4	---	0006468 // protein phosphorylation // inferred from electronic annotation /// 0007010 // cytoskeleton organization // not recorded /// 0016310 // phosphorylation // inferred from electronic annotation /// 0018105 // peptidyl-serine phosphorylation // not recorded /// 0035556 // intracellular signal transduction // not recorded
225613_at	MAST4	---	0006468 // protein phosphorylation // inferred from electronic annotation /// 0007010 // cytoskeleton organization // not recorded /// 0016310 // phosphorylation // inferred from electronic annotation /// 0018105 // peptidyl-serine phosphorylation // not recorded /// 0035556 // intracellular signal transduction // not recorded
225667_s_at	FAM84A	---	---
225740_x_at	MDM4	---	0000122 // negative regulation of transcription from RNA polymerase II promoter // inferred from direct assay /// 0006461 // protein complex assembly // inferred from direct assay /// 0008283 // cell proliferation // inferred from expression pattern /// 0008284 // positive regulation of cell proliferation // inferred from electronic annotation /// 0008285 // negative regulation of cell proliferat…
225742_at	MDM4	---	0000122 // negative regulation of transcription from RNA polymerase II promoter // inferred from direct assay /// 0006461 // protein complex assembly // inferred from direct assay /// 0008283 // cell proliferation // inferred from expression pattern /// 0008284 // positive regulation of cell proliferation // inferred from electronic annotation /// 0008285 // negative regulation of cell proliferat…
225806_at	AJUBA	---	0000086 // G2/M transition of mitotic cell cycle // traceable author statement /// 0000122 // negative regulation of transcription from RNA polymerase II promoter // inferred from electronic annotation /// 0000278 // mitotic cell cycle // traceable author statement /// 0001666 // response to hypoxia // inferred from direct assay /// 0006351 // transcription, DNA-templated // inferred from electro…
225817_at	CGNL1	---	0008152 // metabolic process // inferred from electronic annotation
225867_at	VASN	---	0010719 // negative regulation of epithelial to mesenchymal transition // inferred from mutant phenotype /// 0030512 // negative regulation of transforming growth factor beta receptor signaling pathway // inferred from direct assay /// 0030512 // negative regulation of transforming growth factor beta receptor signaling pathway // inferred from mutant phenotype /// 0071456 // cellular response to …
225911_at	NPNT	---	0001657 // ureteric bud development // inferred from sequence or structural similarity /// 0001658 // branching involved in ureteric bud morphogenesis // inferred from sequence or structural similarity /// 0007155 // cell adhesion // inferred from electronic annotation /// 0007160 // cell-matrix adhesion // inferred from sequence or structural similarity /// 0007275 // multicellular organismal de…
225990_at	BOC	---	0007155 // cell adhesion // inferred from electronic annotation /// 0007224 // smoothened signaling pathway // inferred from electronic annotation /// 0007411 // axon guidance // inferred from electronic annotation /// 0030030 // cell projection organization // inferred from electronic annotation /// 0042692 // muscle cell differentiation // traceable author statement /// 0045663 // positive regu…
226034_at	DUSP4	---	0000165 // MAPK cascade // traceable author statement /// 0000188 // inactivation of MAPK activity // inferred from electronic annotation /// 0001706 // endoderm formation // not recorded /// 0002224 // toll-like receptor signaling pathway // traceable author statement /// 0002755 // MyD88-dependent toll-like receptor signaling pathway // traceable author statement /// 0002756 // MyD88-independen…
226122_at	PLEKHG1	---	0035023 // regulation of Rho protein signal transduction // inferred from electronic annotation /// 0043547 // positive regulation of GTPase activity // inferred from electronic annotation
226228_at	AQP4	---	0003091 // renal water homeostasis // traceable author statement /// 0006810 // transport // traceable author statement /// 0006833 // water transport // traceable author statement /// 0007565 // female pregnancy // inferred from electronic annotation /// 0007605 // sensory perception of sound // inferred from electronic annotation /// 0009314 // response to radiation // inferred from electronic …
226301_at	SLC18B1	---	0006810 // transport // inferred from electronic annotation /// 0055085 // transmembrane transport // inferred from electronic annotation
226390_at	STARD4	---	0006810 // transport // inferred from electronic annotation /// 0006869 // lipid transport // inferred from electronic annotation
226433_at	RNF157	---	---
226482_s_at	TSTD1	---	---
226517_at	BCAT1	ALANINE-VALINESYN-PWY // HumanCyc /// ILEU-DEG2-PWY // HumanCyc /// ILEUDEG-PWY // HumanCyc /// ILEUSYN-PWY // HumanCyc /// LEU-DEG2-PWY // HumanCyc /// LEUDEG-PWY // HumanCyc /// LEUSYN-PWY // HumanCyc /// VALDEG-PWY // HumanCyc /// VALSYN-PWY // HumanCyc	0000082 // G1/S transition of mitotic cell cycle // traceable author statement /// 0008152 // metabolic process // inferred from electronic annotation /// 0008283 // cell proliferation // traceable author statement /// 0008652 // cellular amino acid biosynthetic process // inferred from electronic annotation /// 0009081 // branched-chain amino acid metabolic process // inferred from electronic an…
226552_at	IER5L	---	---
226576_at	ARHGAP26	---	0007009 // plasma membrane organization // inferred from electronic annotation /// 0007165 // signal transduction // inferred from electronic annotation /// 0007264 // small GTPase mediated signal transduction // traceable author statement /// 0007399 // nervous system development // non-traceable author statement /// 0030036 // actin cytoskeleton organization // non-traceable author statement //…
226651_at	HOMER1	---	0003009 // skeletal muscle contraction // inferred from electronic annotation /// 0007206 // phospholipase C-activating G-protein coupled glutamate receptor signaling pathway // traceable author statement /// 0007216 // G-protein coupled glutamate receptor signaling pathway // inferred from electronic annotation /// 0007268 // synaptic transmission // traceable author statement /// 0007623 // cir…
226676_at	ZNF521	---	0006351 // transcription, DNA-templated // inferred from electronic annotation /// 0006355 // regulation of transcription, DNA-templated // inferred from electronic annotation /// 0007275 // multicellular organismal development // inferred from electronic annotation /// 0030154 // cell differentiation // inferred from electronic annotation
226677_at	ZNF521	---	0006351 // transcription, DNA-templated // inferred from electronic annotation /// 0006355 // regulation of transcription, DNA-templated // inferred from electronic annotation /// 0007275 // multicellular organismal development // inferred from electronic annotation /// 0030154 // cell differentiation // inferred from electronic annotation
226682_at	RORA	Nuclear_Receptors // GenMAPP	0001525 // angiogenesis // inferred from mutant phenotype /// 0006351 // transcription, DNA-templated // inferred from electronic annotation /// 0006355 // regulation of transcription, DNA-templated // inferred from direct assay /// 0006367 // transcription initiation from RNA polymerase II promoter // traceable author statement /// 0006805 // xenobiotic metabolic process // inferred from sequenc…
226690_at	ADCYAP1R1	GPCRDB_Class_B_Secretin-like // GenMAPP	0007165 // signal transduction // inferred from electronic annotation /// 0007166 // cell surface receptor signaling pathway // traceable author statement /// 0007169 // transmembrane receptor protein tyrosine kinase signaling pathway // traceable author statement /// 0007186 // G-protein coupled receptor signaling pathway // inferred from electronic annotation /// 0007190 // activation of adenyl…
226769_at	FIBIN	---	---
226814_at	ADAMTS9	---	0006508 // proteolysis // inferred from direct assay /// 0006516 // glycoprotein catabolic process // traceable author statement /// 0006810 // transport // inferred from electronic annotation /// 0007229 // integrin-mediated signaling pathway // inferred from electronic annotation /// 0007275 // multicellular organismal development // traceable author statement /// 0015031 // protein transport /…
226912_at	ZDHHC23	---	0006612 // protein targeting to membrane // not recorded /// 0008152 // metabolic process // inferred from electronic annotation /// 0018230 // peptidyl-L-cysteine S-palmitoylation // not recorded /// 0018345 // protein palmitoylation // inferred from electronic annotation /// 0072659 // protein localization to plasma membrane // inferred from electronic annotation
226955_at	AFAP1L1	---	---
227014_at	ASPHD2	---	0018193 // peptidyl-amino acid modification // inferred from electronic annotation /// 0055114 // oxidation-reduction process // inferred from electronic annotation
227055_at	METTL7B	---	0008152 // metabolic process // inferred from electronic annotation /// 0032259 // methylation // not recorded
227061_at	CCDC80 /// LINC01279	---	0010811 // positive regulation of cell-substrate adhesion // inferred from electronic annotation /// 0030198 // extracellular matrix organization // inferred from electronic annotation
227083_at	B3GLCT	---	0005975 // carbohydrate metabolic process // inferred from electronic annotation /// 0006004 // fucose metabolic process // inferred from electronic annotation /// 0006486 // protein glycosylation // inferred from electronic annotation /// 0006493 // protein O-linked glycosylation // traceable author statement /// 0036066 // protein O-linked fucosylation // traceable author statement /// 0043687 …
227084_at	DTNA	---	0006941 // striated muscle contraction // traceable author statement /// 0007165 // signal transduction // traceable author statement /// 0007268 // synaptic transmission // traceable author statement /// 0007274 // neuromuscular synaptic transmission // traceable author statement
227188_at	EVA1C	---	---
227189_at	CPNE5	---	0030154 // cell differentiation // inferred from electronic annotation /// 1903861 // positive regulation of dendrite extension // inferred from direct assay
227196_at	RHPN2	G13_Signaling_Pathway // GenMAPP	0007165 // signal transduction // inferred from electronic annotation /// 0007264 // small GTPase mediated signal transduction // traceable author statement
227197_at	ARHGEF26	---	0001886 // endothelial cell morphogenesis // inferred from electronic annotation /// 0035023 // regulation of Rho protein signal transduction // inferred from electronic annotation /// 0043547 // positive regulation of GTPase activity // inferred from electronic annotation /// 0097178 // ruffle assembly // inferred from electronic annotation
227314_at	ITGA2	Integrin-mediated_cell_adhesion_KEGG // GenMAPP	0006929 // substrate-dependent cell migration // inferred from mutant phenotype /// 0007155 // cell adhesion // traceable author statement /// 0007160 // cell-matrix adhesion // inferred from mutant phenotype /// 0007229 // integrin-mediated signaling pathway // inferred from mutant phenotype /// 0007411 // axon guidance // traceable author statement /// 0007596 // blood coagulation // traceable …
227361_at	HS3ST3B1	PWY-6558 // MetaCyc	0005975 // carbohydrate metabolic process // traceable author statement /// 0006024 // glycosaminoglycan biosynthetic process // traceable author statement /// 0015012 // heparan sulfate proteoglycan biosynthetic process // traceable author statement /// 0015015 // heparan sulfate proteoglycan biosynthetic process, enzymatic modification // traceable author statement /// 0030203 // glycosaminogly…
227417_at	2002-03-01	---	0042126 // nitrate metabolic process // inferred from direct assay /// 0051410 // detoxification of nitrogen compound // non-traceable author statement /// 0055114 // oxidation-reduction process // inferred from direct assay
227461_at	STON2	---	0002244 // hematopoietic progenitor cell differentiation // inferred from electronic annotation /// 0006886 // intracellular protein transport // inferred from electronic annotation /// 0006897 // endocytosis // inferred from electronic annotation /// 0030100 // regulation of endocytosis // inferred from sequence or structural similarity /// 0036465 // synaptic vesicle recycling // inferred from …
227475_at	FOXQ1	---	0006351 // transcription, DNA-templated // inferred from electronic annotation /// 0006355 // regulation of transcription, DNA-templated // inferred from electronic annotation /// 0006357 // regulation of transcription from RNA polymerase II promoter // not recorded /// 0009653 // anatomical structure morphogenesis // not recorded /// 0030154 // cell differentiation // not recorded /// 0031069 //…
227492_at	OCLN	---	0006461 // protein complex assembly // traceable author statement /// 0006915 // apoptotic process // traceable author statement /// 0006921 // cellular component disassembly involved in execution phase of apoptosis // traceable author statement /// 0012501 // programmed cell death // traceable author statement /// 0032259 // methylation // inferred from electronic annotation /// 0045216 // cell-…
227499_at	FZD3	Wnt_signaling // GenMAPP	0001736 // establishment of planar polarity // inferred from electronic annotation /// 0001764 // neuron migration // inferred from electronic annotation /// 0001843 // neural tube closure // inferred from electronic annotation /// 0001942 // hair follicle development // inferred from electronic annotation /// 0002052 // positive regulation of neuroblast proliferation // inferred from sequence or…
227524_at	FZD3	Wnt_signaling // GenMAPP	0001736 // establishment of planar polarity // inferred from electronic annotation /// 0001764 // neuron migration // inferred from electronic annotation /// 0001843 // neural tube closure // inferred from electronic annotation /// 0001942 // hair follicle development // inferred from electronic annotation /// 0002052 // positive regulation of neuroblast proliferation // inferred from sequence or…
227529_s_at	AKAP12	G_Protein_Signaling // GenMAPP	0006605 // protein targeting // inferred from electronic annotation /// 0007165 // signal transduction // inferred from electronic annotation /// 0007186 // G-protein coupled receptor signaling pathway // traceable author statement /// 0010739 // positive regulation of protein kinase A signaling // inferred from mutant phenotype /// 0030819 // positive regulation of cAMP biosynthetic process // i…
227642_at	TFCP2L1	---	0000122 // negative regulation of transcription from RNA polymerase II promoter // inferred from electronic annotation /// 0000902 // cell morphogenesis // inferred from electronic annotation /// 0002070 // epithelial cell maturation // inferred from electronic annotation /// 0006351 // transcription, DNA-templated // inferred from electronic annotation /// 0006355 // regulation of transcription,…
227644_at	RIMS4	---	0006810 // transport // inferred from electronic annotation /// 0006836 // neurotransmitter transport // inferred from electronic annotation /// 0006887 // exocytosis // inferred from electronic annotation /// 0042391 // regulation of membrane potential // inferred from sequence or structural similarity /// 2000300 // regulation of synaptic vesicle exocytosis // inferred from sequence or structur…
227763_at	LYPD6	---	---
227764_at	LYPD6	---	---
227804_at	TLCD1	---	---
227812_at	TNFRSF19	---	0001942 // hair follicle development // inferred from electronic annotation /// 0006915 // apoptotic process // non-traceable author statement /// 0007254 // JNK cascade // non-traceable author statement /// 0033209 // tumor necrosis factor-mediated signaling pathway // non-traceable author statement /// 0043123 // positive regulation of I-kappaB kinase/NF-kappaB signaling // inferred from electr…
227819_at	LGR6	GPCRDB_Other // GenMAPP	0007165 // signal transduction // inferred from electronic annotation /// 0007186 // G-protein coupled receptor signaling pathway // inferred from electronic annotation /// 0016055 // Wnt signaling pathway // inferred from electronic annotation /// 0030177 // positive regulation of Wnt signaling pathway // inferred from direct assay /// 0030335 // positive regulation of cell migration // inferred…
227870_at	IGDCC4	---	---
228060_at	SLC35F1	---	0006810 // transport // inferred from electronic annotation
228158_at	LOC645166	---	---
228193_s_at	---	---	---
228307_at	EMILIN3	---	---
228391_at	CYP4V2 /// KLKB1	---	0002542 // Factor XII activation // traceable author statement /// 0006508 // proteolysis // traceable author statement /// 0006629 // lipid metabolic process // inferred from electronic annotation /// 0006954 // inflammatory response // inferred from electronic annotation /// 0007596 // blood coagulation // traceable author statement /// 0007597 // blood coagulation, intrinsic pathway // traceab…
228400_at	SHROOM3	---	0000902 // cell morphogenesis // inferred from sequence or structural similarity /// 0001843 // neural tube closure // inferred from electronic annotation /// 0002064 // epithelial cell development // inferred from electronic annotation /// 0002066 // columnar/cuboidal epithelial cell development // inferred from electronic annotation /// 0007275 // multicellular organismal development // inferre…
228481_at	---	---	---
228496_s_at	CRIM1	---	0001558 // regulation of cell growth // inferred from electronic annotation /// 0007399 // nervous system development // traceable author statement /// 0010951 // negative regulation of endopeptidase activity // inferred from electronic annotation /// 0048009 // insulin-like growth factor receptor signaling pathway // traceable author statement
228646_at	PPP1R1C	---	0006469 // negative regulation of protein kinase activity // not recorded /// 0007049 // cell cycle // inferred from electronic annotation /// 0007165 // signal transduction // inferred from electronic annotation /// 0030307 // positive regulation of cell growth // inferred from direct assay /// 0035556 // intracellular signal transduction // not recorded /// 0051301 // cell division // inferred …
228667_at	AGPAT4	PWY-5667 // HumanCyc /// PWY0-1319 // HumanCyc /// TRIGLSYN-PWY // HumanCyc	0006629 // lipid metabolic process // inferred from electronic annotation /// 0006644 // phospholipid metabolic process // traceable author statement /// 0006654 // phosphatidic acid biosynthetic process // traceable author statement /// 0008152 // metabolic process // inferred from electronic annotation /// 0008654 // phospholipid biosynthetic process // non-traceable author statement /// 001602…
228692_at	PREX2	---	0007186 // G-protein coupled receptor signaling pathway // inferred from direct assay /// 0008344 // adult locomotory behavior // inferred from electronic annotation /// 0014065 // phosphatidylinositol 3-kinase signaling // inferred from electronic annotation /// 0035023 // regulation of Rho protein signal transduction // inferred from electronic annotation /// 0035556 // intracellular signal tra…
228762_at	LFNG	---	0001541 // ovarian follicle development // inferred from electronic annotation /// 0001756 // somitogenesis // inferred from sequence or structural similarity /// 0002315 // marginal zone B cell differentiation // inferred from sequence or structural similarity /// 0007143 // female meiotic division // inferred from electronic annotation /// 0007219 // Notch signaling pathway // traceable author …
228776_at	GJC1	---	0001570 // vasculogenesis // inferred from electronic annotation /// 0006810 // transport // non-traceable author statement /// 0006936 // muscle contraction // traceable author statement /// 0007043 // cell-cell junction assembly // traceable author statement /// 0007154 // cell communication // inferred from electronic annotation /// 0007267 // cell-cell signaling // inferred from electronic an…
228780_at	POU3F3	---	0001822 // kidney development // inferred from electronic annotation /// 0006351 // transcription, DNA-templated // inferred from electronic annotation /// 0006355 // regulation of transcription, DNA-templated // inferred from electronic annotation /// 0006357 // regulation of transcription from RNA polymerase II promoter // inferred from electronic annotation /// 0007275 // multicellular organis…
228796_at	CPNE4	---	---
228831_s_at	GNG7 /// LOC101929097	Calcium_regulation_in_cardiac_cells // GenMAPP /// G_Protein_Signaling // GenMAPP /// Smooth_muscle_contraction // GenMAPP	0001662 // behavioral fear response // inferred from electronic annotation /// 0006112 // energy reserve metabolic process // traceable author statement /// 0007165 // signal transduction // inferred from electronic annotation /// 0007168 // receptor guanylyl cyclase signaling pathway // inferred from electronic annotation /// 0007186 // G-protein coupled receptor signaling pathway // inferred fr…
228904_at	HOXB3	---	0000122 // negative regulation of transcription from RNA polymerase II promoter // inferred from electronic annotation /// 0001525 // angiogenesis // inferred from expression pattern /// 0002244 // hematopoietic progenitor cell differentiation // inferred from electronic annotation /// 0006351 // transcription, DNA-templated // inferred from electronic annotation /// 0006355 // regulation of tran…
228910_at	CD82	---	0007166 // cell surface receptor signaling pathway // not recorded
229009_at	SIX5	---	0002088 // lens development in camera-type eye // inferred from electronic annotation /// 0006351 // transcription, DNA-templated // inferred from electronic annotation /// 0006355 // regulation of transcription, DNA-templated // inferred from electronic annotation /// 0007275 // multicellular organismal development // inferred from electronic annotation /// 0007286 // spermatid development // in…
229168_at	COL23A1	---	0022617 // extracellular matrix disassembly // traceable author statement /// 0030198 // extracellular matrix organization // traceable author statement /// 0030574 // collagen catabolic process // traceable author statement
229222_at	ACSS3	---	0008152 // metabolic process // inferred from electronic annotation
229228_at	CREB5	---	0006351 // transcription, DNA-templated // inferred from electronic annotation /// 0006355 // regulation of transcription, DNA-templated // inferred from electronic annotation /// 0006366 // transcription from RNA polymerase II promoter // traceable author statement /// 0045444 // fat cell differentiation // inferred from electronic annotation /// 0045893 // positive regulation of transcription, …
229273_at	SALL1	---	0000122 // negative regulation of transcription from RNA polymerase II promoter // inferred from direct assay /// 0001657 // ureteric bud development // inferred from sequence or structural similarity /// 0001658 // branching involved in ureteric bud morphogenesis // inferred from sequence or structural similarity /// 0001822 // kidney development // inferred from mutant phenotype /// 0001843 // …
229281_at	NPAS3	---	0001964 // startle response // inferred from electronic annotation /// 0006351 // transcription, DNA-templated // inferred from electronic annotation /// 0006355 // regulation of transcription, DNA-templated // inferred from electronic annotation /// 0006357 // regulation of transcription from RNA polymerase II promoter // not recorded /// 0007626 // locomotory behavior // inferred from electroni…
229299_at	NADK2	---	0006741 // NADP biosynthetic process // inferred from electronic annotation /// 0008152 // metabolic process // inferred from electronic annotation /// 0016310 // phosphorylation // inferred from electronic annotation /// 0019674 // NAD metabolic process // inferred from direct assay
229310_at	KLHL29	---	0016567 // protein ubiquitination // not recorded
229341_at	TFCP2L1	---	0000122 // negative regulation of transcription from RNA polymerase II promoter // inferred from electronic annotation /// 0000902 // cell morphogenesis // inferred from electronic annotation /// 0002070 // epithelial cell maturation // inferred from electronic annotation /// 0006351 // transcription, DNA-templated // inferred from electronic annotation /// 0006355 // regulation of transcription,…
229346_at	NES	---	0000086 // G2/M transition of mitotic cell cycle // inferred from direct assay /// 0007275 // multicellular organismal development // inferred from electronic annotation /// 0007399 // nervous system development // inferred from electronic annotation /// 0007417 // central nervous system development // non-traceable author statement /// 0007420 // brain development // inferred from sequence or st…
229380_at	ILDR2	---	0009749 // response to glucose // inferred from electronic annotation /// 0030073 // insulin secretion // inferred from electronic annotation /// 0030154 // cell differentiation // inferred from electronic annotation /// 0031016 // pancreas development // inferred from electronic annotation /// 0048873 // homeostasis of number of cells within a tissue // inferred from electronic annotation
229427_at	SEMA5A	---	0001569 // patterning of blood vessels // inferred from electronic annotation /// 0001755 // neural crest cell migration // not recorded /// 0001938 // positive regulation of endothelial cell proliferation // inferred from sequence or structural similarity /// 0002043 // blood vessel endothelial cell proliferation involved in sprouting angiogenesis // inferred from sequence or structural similari…
229475_at	MAEL	---	0000122 // negative regulation of transcription from RNA polymerase II promoter // inferred from electronic annotation /// 0000902 // cell morphogenesis // inferred from electronic annotation /// 0006974 // cellular response to DNA damage stimulus // inferred from electronic annotation /// 0007129 // synapsis // inferred from electronic annotation /// 0007140 // male meiosis // not recorded /// 0…
229546_at	FAM84A /// LOC653602	---	---
229802_at	WISP1	---	0001558 // regulation of cell growth // inferred from electronic annotation /// 0007155 // cell adhesion // not recorded /// 0007165 // signal transduction // traceable author statement /// 0007267 // cell-cell signaling // traceable author statement /// 0016055 // Wnt signaling pathway // inferred from electronic annotation /// 0060548 // negative regulation of cell death // not recorded
229830_at	---	---	---
229849_at	WIPF3	---	0000147 // actin cortical patch assembly // not recorded /// 0006897 // endocytosis // not recorded /// 0007264 // small GTPase mediated signal transduction // traceable author statement /// 0007275 // multicellular organismal development // inferred from electronic annotation /// 0007283 // spermatogenesis // inferred from electronic annotation /// 0008360 // regulation of cell shape // not reco…
229876_at	PHKA1	Glycogen_Metabolism // GenMAPP	0005975 // carbohydrate metabolic process // traceable author statement /// 0005977 // glycogen metabolic process // traceable author statement /// 0005980 // glycogen catabolic process // traceable author statement /// 0006006 // glucose metabolic process // traceable author statement /// 0006091 // generation of precursor metabolites and energy // traceable author statement /// 0006468 // prote…
229893_at	FRMD3	---	---
229926_at	MIR3682	---	---
229975_at	BMPR1B	Ovarian_Infertility_Genes // GenMAPP	0001501 // skeletal system development // inferred from mutant phenotype /// 0001502 // cartilage condensation // non-traceable author statement /// 0001550 // ovarian cumulus expansion // inferred from sequence or structural similarity /// 0001654 // eye development // inferred from sequence or structural similarity /// 0002062 // chondrocyte differentiation // inferred from electronic annotatio…
230040_at	ADAMTS18	---	0001654 // eye development // inferred from mutant phenotype /// 0006508 // proteolysis // inferred from electronic annotation /// 0007229 // integrin-mediated signaling pathway // inferred from electronic annotation /// 0090331 // negative regulation of platelet aggregation // inferred from direct assay
230083_at	USP53	---	0006511 // ubiquitin-dependent protein catabolic process // inferred from electronic annotation /// 0016579 // protein deubiquitination // inferred from electronic annotation
230109_at	PDE7B	G_Protein_Signaling // GenMAPP	0006198 // cAMP catabolic process // inferred from electronic annotation /// 0007165 // signal transduction // inferred from electronic annotation /// 0007268 // synaptic transmission // traceable author statement /// 0008152 // metabolic process // inferred from electronic annotation
230184_at	LINC01158	---	---
230212_at	SPRY1	---	0000132 // establishment of mitotic spindle orientation // inferred from electronic annotation /// 0001656 // metanephros development // inferred from electronic annotation /// 0001657 // ureteric bud development // inferred from electronic annotation /// 0001759 // organ induction // inferred from electronic annotation /// 0007173 // epidermal growth factor receptor signaling pathway // traceabl…
230217_at	CLVS1	---	0006810 // transport // inferred from electronic annotation /// 0006892 // post-Golgi vesicle-mediated transport // traceable author statement /// 0007040 // lysosome organization // inferred from sequence or structural similarity /// 0061024 // membrane organization // traceable author statement /// 0098779 // mitophagy in response to mitochondrial depolarization // inferred from genetic interac…
230266_at	RAB7B	---	0006810 // transport // inferred from electronic annotation /// 0006886 // intracellular protein transport // inferred from electronic annotation /// 0006913 // nucleocytoplasmic transport // inferred from electronic annotation /// 0007165 // signal transduction // inferred from electronic annotation /// 0007264 // small GTPase mediated signal transduction // inferred from electronic annotation /…
230286_at	SLC6A11	---	0006810 // transport // inferred from electronic annotation /// 0006836 // neurotransmitter transport // not recorded /// 0007268 // synaptic transmission // not recorded /// 0007268 // synaptic transmission // traceable author statement /// 0007269 // neurotransmitter secretion // traceable author statement /// 0007420 // brain development // inferred from electronic annotation /// 0015812 // ga…
230302_at	---	---	---
230316_at	SEC14L2	---	0006351 // transcription, DNA-templated // inferred from electronic annotation /// 0006355 // regulation of transcription, DNA-templated // inferred from electronic annotation /// 0006810 // transport // inferred from electronic annotation /// 0008152 // metabolic process // inferred from electronic annotation /// 0043085 // positive regulation of catalytic activity // inferred from electronic an…
230343_at	CST3	---	0001654 // eye development // inferred from electronic annotation /// 0001666 // response to hypoxia // inferred from electronic annotation /// 0001775 // cell activation // inferred from electronic annotation /// 0006915 // apoptotic process // inferred from electronic annotation /// 0006952 // defense response // inferred from direct assay /// 0006979 // response to oxidative stress // inferred…
230364_at	CHPT1	---	0001558 // regulation of cell growth // non-traceable author statement /// 0006629 // lipid metabolic process // traceable author statement /// 0006644 // phospholipid metabolic process // traceable author statement /// 0006656 // phosphatidylcholine biosynthetic process // inferred from direct assay /// 0006656 // phosphatidylcholine biosynthetic process // traceable author statement /// 0006657…
230412_at	NPAS3	---	0001964 // startle response // inferred from electronic annotation /// 0006351 // transcription, DNA-templated // inferred from electronic annotation /// 0006355 // regulation of transcription, DNA-templated // inferred from electronic annotation /// 0006357 // regulation of transcription from RNA polymerase II promoter // not recorded /// 0007626 // locomotory behavior // inferred from electroni…
230419_at	LOC102723517 /// SOX9-AS1	---	---
230463_at	---	---	---
230538_at	SHC4	---	0006915 // apoptotic process // inferred from electronic annotation /// 0007169 // transmembrane receptor protein tyrosine kinase signaling pathway // not recorded /// 0008284 // positive regulation of cell proliferation // inferred from electronic annotation /// 0010468 // regulation of gene expression // inferred from electronic annotation /// 0035556 // intracellular signal transduction // inf…
230593_at	GRIK3	---	0006810 // transport // inferred from electronic annotation /// 0006811 // ion transport // inferred from electronic annotation /// 0007196 // adenylate cyclase-inhibiting G-protein coupled glutamate receptor signaling pathway // inferred from direct assay /// 0007215 // glutamate receptor signaling pathway // inferred from direct assay /// 0007216 // G-protein coupled glutamate receptor signalin…
230645_at	FRMD3	---	---
230793_at	LRRC16A	---	0007015 // actin filament organization // non-traceable author statement /// 0007596 // blood coagulation // traceable author statement /// 0016477 // cell migration // inferred from mutant phenotype /// 0030032 // lamellipodium assembly // inferred from mutant phenotype /// 0030335 // positive regulation of cell migration // inferred from mutant phenotype /// 0030838 // positive regulation of ac…
230865_at	LIX1	---	0006914 // autophagy // not recorded /// 0097352 // autophagosome maturation // not recorded
230964_at	FREM2	---	0002009 // morphogenesis of an epithelium // inferred from electronic annotation /// 0007154 // cell communication // inferred from electronic annotation /// 0007155 // cell adhesion // inferred from electronic annotation /// 0007156 // homophilic cell adhesion via plasma membrane adhesion molecules // inferred from electronic annotation /// 0007275 // multicellular organismal development // infe…
231001_at	FIBIN	---	---
231040_at	RORB	---	0006351 // transcription, DNA-templated // inferred from electronic annotation /// 0006355 // regulation of transcription, DNA-templated // traceable author statement /// 0006367 // transcription initiation from RNA polymerase II promoter // traceable author statement /// 0007186 // G-protein coupled receptor signaling pathway // inferred from electronic annotation /// 0007275 // multicellular or…
231067_s_at	AKAP12	---	0006605 // protein targeting // inferred from electronic annotation /// 0007186 // G-protein coupled receptor signaling pathway // traceable author statement /// 0010739 // positive regulation of protein kinase A signaling // inferred from mutant phenotype /// 0030819 // positive regulation of cAMP biosynthetic process // inferred from mutant phenotype /// 0090036 // regulation of protein kinase …
231098_at	LOC100507516	---	---
231112_at	SNRPE	mRNA_processing_binding_Reactome // GenMAPP /// mRNA_processing_Reactome // GenMAPP	0000245 // spliceosomal complex assembly // non-traceable author statement /// 0000387 // spliceosomal snRNP assembly // inferred from direct assay /// 0000387 // spliceosomal snRNP assembly // traceable author statement /// 0000398 // mRNA splicing, via spliceosome // inferred by curator /// 0000398 // mRNA splicing, via spliceosome // traceable author statement /// 0006366 // transcription from…
231120_x_at	PKIB	Calcium_regulation_in_cardiac_cells // GenMAPP /// Smooth_muscle_contraction // GenMAPP	0006469 // negative regulation of protein kinase activity // inferred from electronic annotation /// 0032212 // positive regulation of telomere maintenance via telomerase // inferred from mutant phenotype /// 0051973 // positive regulation of telomerase activity // inferred from mutant phenotype /// 1904030 // negative regulation of cyclin-dependent protein kinase activity // inferred from electr…
231183_s_at	SLX4IP	---	---
231259_s_at	CCND2	---	0001934 // positive regulation of protein phosphorylation // inferred from direct assay /// 0007049 // cell cycle // inferred from electronic annotation /// 0045737 // positive regulation of cyclin-dependent protein serine/threonine kinase activity // inferred from direct assay /// 0051301 // cell division // inferred from electronic annotation
231292_at	EID3	---	0006281 // DNA repair // inferred from electronic annotation /// 0006310 // DNA recombination // inferred from electronic annotation /// 0006351 // transcription, DNA-templated // inferred from electronic annotation /// 0006355 // regulation of transcription, DNA-templated // inferred from electronic annotation /// 0006974 // cellular response to DNA damage stimulus // inferred from electronic an…
231336_at	CPNE4	---	---
231348_s_at	LMO3	---	0006351 // transcription, DNA-templated // inferred from electronic annotation /// 0006355 // regulation of transcription, DNA-templated // inferred from electronic annotation /// 0035360 // positive regulation of peroxisome proliferator activated receptor signaling pathway // inferred from direct assay /// 0045600 // positive regulation of fat cell differentiation // inferred from mutant phenoty…
231397_at	PLPPR5	---	0006644 // phospholipid metabolic process // not recorded /// 0007165 // signal transduction // not recorded /// 0046839 // phospholipid dephosphorylation // not recorded
231403_at	TRIO	---	0006468 // protein phosphorylation // inferred from electronic annotation /// 0007185 // transmembrane receptor protein tyrosine phosphatase signaling pathway // traceable author statement /// 0007264 // small GTPase mediated signal transduction // traceable author statement /// 0007411 // axon guidance // traceable author statement /// 0016310 // phosphorylation // inferred from electronic annot…
231439_at	FAM84A	---	---
231686_at	GATM	---	0006595 // polyamine metabolic process // traceable author statement /// 0006600 // creatine metabolic process // traceable author statement /// 0006601 // creatine biosynthetic process // inferred from direct assay /// 0006601 // creatine biosynthetic process // inferred from electronic annotation /// 0006979 // response to oxidative stress // inferred from electronic annotation /// 0007584 // r…
231817_at	USP53	---	0006511 // ubiquitin-dependent protein catabolic process // inferred from electronic annotation /// 0016579 // protein deubiquitination // inferred from electronic annotation
231832_at	GALNT4 /// POC1B-GALNT4	---	0001895 // retina homeostasis // inferred from mutant phenotype /// 0005975 // carbohydrate metabolic process // non-traceable author statement /// 0006486 // protein glycosylation // inferred from electronic annotation /// 0006493 // protein O-linked glycosylation // traceable author statement /// 0008283 // cell proliferation // inferred from mutant phenotype /// 0016266 // O-glycan processing …
231886_at	LOC100134822	---	---
231925_at	P2RY1	GPCRDB_Class_A_Rhodopsin-like // GenMAPP /// Nucleotide_GPCRs // GenMAPP	0001934 // positive regulation of protein phosphorylation // inferred from sequence or structural similarity /// 0001973 // adenosine receptor signaling pathway // inferred from electronic annotation /// 0007165 // signal transduction // inferred from electronic annotation /// 0007166 // cell surface receptor signaling pathway // traceable author statement /// 0007186 // G-protein coupled recepto…
232060_at	ROR1	Nuclear_Receptors // GenMAPP	0006468 // protein phosphorylation // inferred from electronic annotation /// 0007169 // transmembrane receptor protein tyrosine kinase signaling pathway // inferred from electronic annotation /// 0016055 // Wnt signaling pathway // inferred from electronic annotation /// 0016310 // phosphorylation // inferred from electronic annotation /// 0018108 // peptidyl-tyrosine phosphorylation // inferred…
232120_at	---	---	---
232235_at	DSEL	---	0005975 // carbohydrate metabolic process // traceable author statement /// 0030203 // glycosaminoglycan metabolic process // traceable author statement /// 0030204 // chondroitin sulfate metabolic process // traceable author statement /// 0030205 // dermatan sulfate metabolic process // inferred from electronic annotation /// 0030208 // dermatan sulfate biosynthetic process // traceable author s…
232271_at	HNF4G	---	0006351 // transcription, DNA-templated // inferred from electronic annotation /// 0006355 // regulation of transcription, DNA-templated // inferred from electronic annotation /// 0006357 // regulation of transcription from RNA polymerase II promoter // traceable author statement /// 0006367 // transcription initiation from RNA polymerase II promoter // traceable author statement /// 0010467 // g…
232315_at	ZNF880	---	0006355 // regulation of transcription, DNA-templated // not recorded
232539_at	SOCS2	---	0001558 // regulation of cell growth // non-traceable author statement /// 0007259 // JAK-STAT cascade // traceable author statement /// 0007568 // aging // inferred from electronic annotation /// 0009966 // regulation of signal transduction // non-traceable author statement /// 0009967 // positive regulation of signal transduction // traceable author statement /// 0009968 // negative regulation …
232541_at	---	---	---
232600_at	---	---	---
232661_s_at	RBM48	---	---
232925_at	---	---	---
233044_at	---	---	---
233337_s_at	SEZ6L2	---	0008344 // adult locomotory behavior // inferred from electronic annotation /// 0021680 // cerebellar Purkinje cell layer development // inferred from electronic annotation /// 0060074 // synapse maturation // inferred from electronic annotation /// 0090036 // regulation of protein kinase C signaling // inferred from electronic annotation
233520_s_at	CMYA5	---	0014733 // regulation of skeletal muscle adaptation // inferred from electronic annotation /// 0032513 // negative regulation of protein phosphatase type 2B activity // inferred from electronic annotation /// 0070885 // negative regulation of calcineurin-NFAT signaling cascade // inferred from electronic annotation
233903_s_at	ARHGEF26	---	0001886 // endothelial cell morphogenesis // inferred from electronic annotation /// 0035023 // regulation of Rho protein signal transduction // inferred from electronic annotation /// 0043547 // positive regulation of GTPase activity // inferred from electronic annotation /// 0097178 // ruffle assembly // inferred from electronic annotation
234331_s_at	FAM84A	---	---
235110_at	PLA2G16	---	0006629 // lipid metabolic process // inferred from electronic annotation /// 0006644 // phospholipid metabolic process // inferred from direct assay /// 0006644 // phospholipid metabolic process // traceable author statement /// 0008654 // phospholipid biosynthetic process // inferred from electronic annotation /// 0016042 // lipid catabolic process // inferred from electronic annotation /// 003…
235131_at	RHOJ	---	0007165 // signal transduction // inferred from electronic annotation /// 0007264 // small GTPase mediated signal transduction // traceable author statement /// 0007266 // Rho protein signal transduction // inferred from electronic annotation /// 0008152 // metabolic process // non-traceable author statement /// 0008360 // regulation of cell shape // inferred from electronic annotation /// 001503…
235133_at	ZDHHC14	---	0006612 // protein targeting to membrane // not recorded /// 0008152 // metabolic process // inferred from electronic annotation /// 0018230 // peptidyl-L-cysteine S-palmitoylation // not recorded /// 0018345 // protein palmitoylation // inferred from direct assay
235144_at	RASEF	---	0006886 // intracellular protein transport // not recorded /// 0006904 // vesicle docking involved in exocytosis // not recorded /// 0006913 // nucleocytoplasmic transport // inferred from electronic annotation /// 0007165 // signal transduction // inferred from electronic annotation /// 0007264 // small GTPase mediated signal transduction // inferred from electronic annotation /// 0008152 // met…
235147_at	---	---	---
235162_at	MDM4	---	0000122 // negative regulation of transcription from RNA polymerase II promoter // inferred from direct assay /// 0006461 // protein complex assembly // inferred from direct assay /// 0008283 // cell proliferation // inferred from expression pattern /// 0008284 // positive regulation of cell proliferation // inferred from electronic annotation /// 0008285 // negative regulation of cell proliferat…
235287_at	CDK6	---	0000082 // G1/S transition of mitotic cell cycle // traceable author statement /// 0000278 // mitotic cell cycle // traceable author statement /// 0001954 // positive regulation of cell-matrix adhesion // inferred from direct assay /// 0002244 // hematopoietic progenitor cell differentiation // inferred from electronic annotation /// 0003323 // type B pancreatic cell development // inferred from …
235354_s_at	RSRC1	---	0000380 // alternative mRNA splicing, via spliceosome // inferred from electronic annotation /// 0000398 // mRNA splicing, via spliceosome // inferred from direct assay /// 0006397 // mRNA processing // inferred from electronic annotation /// 0006468 // protein phosphorylation // inferred from electronic annotation /// 0006913 // nucleocytoplasmic transport // inferred from sequence or structural…
235420_at	HAPLN4	---	0001501 // skeletal system development // not recorded /// 0007155 // cell adhesion // not recorded /// 0007417 // central nervous system development // not recorded
235489_at	RHOJ	---	0007165 // signal transduction // inferred from electronic annotation /// 0007264 // small GTPase mediated signal transduction // traceable author statement /// 0007266 // Rho protein signal transduction // inferred from electronic annotation /// 0008152 // metabolic process // non-traceable author statement /// 0008360 // regulation of cell shape // inferred from electronic annotation /// 001503…
235589_s_at	---	---	---
235688_s_at	TRAF4	---	0006915 // apoptotic process // inferred from electronic annotation /// 0007165 // signal transduction // traceable author statement /// 0007250 // activation of NF-kappaB-inducing kinase activity // inferred from electronic annotation /// 0007275 // multicellular organismal development // inferred from electronic annotation /// 0007585 // respiratory gaseous exchange // inferred from electronic …
235749_at	UGGT2	---	0006457 // protein folding // traceable author statement /// 0006486 // protein glycosylation // inferred from electronic annotation /// 0018279 // protein N-linked glycosylation via asparagine // traceable author statement /// 0043687 // post-translational protein modification // traceable author statement /// 0044267 // cellular protein metabolic process // traceable author statement /// 009735…
235795_at	PAX6	---	0000122 // negative regulation of transcription from RNA polymerase II promoter // inferred from electronic annotation /// 0000132 // establishment of mitotic spindle orientation // inferred from electronic annotation /// 0001568 // blood vessel development // inferred from mutant phenotype /// 0001654 // eye development // traceable author statement /// 0001709 // cell fate determination // infe…
235821_at	WISP1	---	0001558 // regulation of cell growth // inferred from electronic annotation /// 0007155 // cell adhesion // not recorded /// 0007165 // signal transduction // traceable author statement /// 0007267 // cell-cell signaling // traceable author statement /// 0016055 // Wnt signaling pathway // inferred from electronic annotation /// 0060548 // negative regulation of cell death // not recorded
235852_at	STON2	---	0002244 // hematopoietic progenitor cell differentiation // inferred from electronic annotation /// 0006897 // endocytosis // inferred from electronic annotation /// 0030100 // regulation of endocytosis // inferred from sequence or structural similarity /// 0036465 // synaptic vesicle recycling // inferred from electronic annotation /// 0048488 // synaptic vesicle endocytosis // inferred from gen…
236110_at	ST8SIA5	---	0005975 // carbohydrate metabolic process // traceable author statement /// 0006486 // protein glycosylation // inferred from electronic annotation /// 0006488 // dolichol-linked oligosaccharide biosynthetic process // traceable author statement /// 0006688 // glycosphingolipid biosynthetic process // traceable author statement /// 0018279 // protein N-linked glycosylation via asparagine // trace…
236163_at	LIX1	---	0006914 // autophagy // not recorded /// 0097352 // autophagosome maturation // not recorded
236264_at	ADGRL3	GPCRDB_Class_B_Secretin-like // GenMAPP /// GPCRDB_Other // GenMAPP	0001764 // neuron migration // inferred from sequence or structural similarity /// 0007165 // signal transduction // inferred from electronic annotation /// 0007166 // cell surface receptor signaling pathway // inferred from electronic annotation /// 0007186 // G-protein coupled receptor signaling pathway // non-traceable author statement /// 0007416 // synapse assembly // inferred from sequence …
236344_at	PDE1C	G_Protein_Signaling // GenMAPP	0007165 // signal transduction // traceable author statement /// 0007173 // epidermal growth factor receptor signaling pathway // traceable author statement /// 0007202 // activation of phospholipase C activity // traceable author statement /// 0007608 // sensory perception of smell // inferred from electronic annotation /// 0008152 // metabolic process // inferred from electronic annotation /// …
236373_at	---	---	---
236442_at	DPF3	---	0002230 // positive regulation of defense response to virus by host // inferred from mutant phenotype /// 0006351 // transcription, DNA-templated // inferred from electronic annotation /// 0006355 // regulation of transcription, DNA-templated // inferred from electronic annotation /// 0007399 // nervous system development // inferred from electronic annotation /// 0016568 // chromatin modificatio…
236591_at	MIR4458HG	---	---
236640_at	---	---	---
236644_at	RNF180	---	0000209 // protein polyubiquitination // inferred from electronic annotation /// 0016567 // protein ubiquitination // inferred from electronic annotation /// 0030534 // adult behavior // inferred from electronic annotation /// 0031398 // positive regulation of protein ubiquitination // inferred from electronic annotation /// 0032436 // positive regulation of proteasomal ubiquitin-dependent protei…
236795_at	---	---	---
236814_at	MDM4	---	0000122 // negative regulation of transcription from RNA polymerase II promoter // inferred from direct assay /// 0006461 // protein complex assembly // inferred from direct assay /// 0008283 // cell proliferation // inferred from expression pattern /// 0008284 // positive regulation of cell proliferation // inferred from electronic annotation /// 0008285 // negative regulation of cell proliferat…
237015_at	LOC105371352	---	---
237212_at	---	---	---
237268_at	DSCAM	---	0007155 // cell adhesion // traceable author statement /// 0007156 // homophilic cell adhesion via plasma membrane adhesion molecules // inferred from sequence or structural similarity /// 0007162 // negative regulation of cell adhesion // inferred from sequence or structural similarity /// 0007399 // nervous system development // traceable author statement /// 0007416 // synapse assembly // infe…
237311_at	---	---	---
237314_at	ENKUR	---	---
237365_at	ELOVL2-AS1	---	---
237662_at	---	---	---
237885_at	SOX21-AS1	---	---
237981_at	CMYA5	---	0014733 // regulation of skeletal muscle adaptation // inferred from electronic annotation /// 0032513 // negative regulation of protein phosphatase type 2B activity // inferred from electronic annotation /// 0070885 // negative regulation of calcineurin-NFAT signaling cascade // inferred from electronic annotation
238003_at	HEPACAM	---	0007049 // cell cycle // inferred from electronic annotation /// 0007050 // cell cycle arrest // inferred from electronic annotation /// 0007155 // cell adhesion // inferred from electronic annotation /// 0034613 // cellular protein localization // inferred from electronic annotation /// 0040008 // regulation of growth // inferred from electronic annotation
238063_at	TMEM154	---	---
238069_at	LOC101927365	---	---
238178_at	---	---	---
238212_at	---	---	---
238521_at	FGF12	---	0003254 // regulation of membrane depolarization // inferred from electronic annotation /// 0007165 // signal transduction // traceable author statement /// 0007254 // JNK cascade // inferred from physical interaction /// 0007267 // cell-cell signaling // traceable author statement /// 0007268 // synaptic transmission // inferred from electronic annotation /// 0007399 // nervous system developmen…
238532_at	DPF3	---	0002230 // positive regulation of defense response to virus by host // inferred from mutant phenotype /// 0006351 // transcription, DNA-templated // inferred from electronic annotation /// 0006355 // regulation of transcription, DNA-templated // inferred from electronic annotation /// 0007399 // nervous system development // inferred from electronic annotation /// 0016568 // chromatin modificatio…
238569_at	GABBR1	GPCRDB_Class_C_Metabotropic_glutamate_pheromone // GenMAPP	0007165 // signal transduction // inferred from electronic annotation /// 0007186 // G-protein coupled receptor signaling pathway // inferred from electronic annotation /// 0007193 // adenylate cyclase-inhibiting G-protein coupled receptor signaling pathway // inferred from direct assay /// 0007194 // negative regulation of adenylate cyclase activity // traceable author statement /// 0007214 // g…
238604_at	---	---	---
238669_at	PTGS1	Eicosanoid_Synthesis // GenMAPP /// Prostaglandin_synthesis_regulation // GenMAPP /// PWY66-374 // MetaCyc	0001516 // prostaglandin biosynthetic process // inferred from sequence or structural similarity /// 0006629 // lipid metabolic process // non-traceable author statement /// 0006631 // fatty acid metabolic process // inferred from electronic annotation /// 0006633 // fatty acid biosynthetic process // inferred from electronic annotation /// 0006693 // prostaglandin metabolic process // inferred f…
238718_at	---	---	---
238877_at	EYA4	---	0006281 // DNA repair // inferred from electronic annotation /// 0006351 // transcription, DNA-templated // inferred from electronic annotation /// 0006355 // regulation of transcription, DNA-templated // inferred from electronic annotation /// 0006470 // protein dephosphorylation // inferred from electronic annotation /// 0006974 // cellular response to DNA damage stimulus // inferred from elect…
238905_at	RHOJ	---	0007165 // signal transduction // inferred from electronic annotation /// 0007264 // small GTPase mediated signal transduction // traceable author statement /// 0007266 // Rho protein signal transduction // inferred from electronic annotation /// 0008152 // metabolic process // non-traceable author statement /// 0008360 // regulation of cell shape // inferred from electronic annotation /// 001503…
238906_s_at	RHOJ	---	0007165 // signal transduction // inferred from electronic annotation /// 0007264 // small GTPase mediated signal transduction // traceable author statement /// 0007266 // Rho protein signal transduction // inferred from electronic annotation /// 0008152 // metabolic process // non-traceable author statement /// 0008360 // regulation of cell shape // inferred from electronic annotation /// 001503…
238956_at	EFNA2	---	0007267 // cell-cell signaling // traceable author statement /// 0007411 // axon guidance // not recorded /// 0007411 // axon guidance // traceable author statement /// 0021772 // olfactory bulb development // inferred from electronic annotation /// 0030316 // osteoclast differentiation // not recorded /// 0030316 // osteoclast differentiation // inferred from sequence or structural similarity //…
238983_at	NSUN7	Cell_cycle_KEGG // GenMAPP /// G1_to_S_cell_cycle_Reactome // GenMAPP	0032259 // methylation // inferred from electronic annotation
239082_at	FZD3	Wnt_signaling // GenMAPP	0001736 // establishment of planar polarity // inferred from electronic annotation /// 0001764 // neuron migration // inferred from electronic annotation /// 0001843 // neural tube closure // inferred from electronic annotation /// 0001942 // hair follicle development // inferred from electronic annotation /// 0002052 // positive regulation of neuroblast proliferation // inferred from sequence or…
239128_at	TMEM221	---	---
239148_at	MARVELD3	---	0006970 // response to osmotic stress // inferred from mutant phenotype /// 0010633 // negative regulation of epithelial cell migration // inferred from mutant phenotype /// 0045216 // cell-cell junction organization // inferred from mutant phenotype /// 0046329 // negative regulation of JNK cascade // inferred from mutant phenotype /// 0050680 // negative regulation of epithelial cell proliferat…
239272_at	MMP28	Matrix_Metalloproteinases // GenMAPP	0006508 // proteolysis // inferred from electronic annotation /// 0010760 // negative regulation of macrophage chemotaxis // inferred from electronic annotation
239273_s_at	MMP28	Matrix_Metalloproteinases // GenMAPP	0006508 // proteolysis // inferred from electronic annotation /// 0010760 // negative regulation of macrophage chemotaxis // inferred from electronic annotation
239297_at	KIAA1456	---	0006400 // tRNA modification // traceable author statement /// 0008033 // tRNA processing // traceable author statement /// 0008152 // metabolic process // inferred from electronic annotation /// 0010467 // gene expression // traceable author statement /// 0032259 // methylation // inferred from electronic annotation
239913_at	SLC10A4	---	0006810 // transport // inferred from electronic annotation /// 0006811 // ion transport // inferred from electronic annotation /// 0006814 // sodium ion transport // inferred from electronic annotation /// 0015721 // bile acid and bile salt transport // not recorded /// 0055085 // transmembrane transport // inferred from electronic annotation
239921_at	COL28A1	---	0007155 // cell adhesion // inferred from electronic annotation /// 0010466 // negative regulation of peptidase activity // inferred from electronic annotation /// 0010951 // negative regulation of endopeptidase activity // inferred from electronic annotation /// 0030198 // extracellular matrix organization // traceable author statement
239952_at	ZEB1	Hypertrophy_model // GenMAPP	0000122 // negative regulation of transcription from RNA polymerase II promoter // inferred from direct assay /// 0006351 // transcription, DNA-templated // inferred from electronic annotation /// 0006355 // regulation of transcription, DNA-templated // inferred from electronic annotation /// 0006357 // regulation of transcription from RNA polymerase II promoter // traceable author statement /// …
240024_at	SEC14L2	---	0006351 // transcription, DNA-templated // inferred from electronic annotation /// 0006355 // regulation of transcription, DNA-templated // inferred from electronic annotation /// 0006810 // transport // inferred from electronic annotation /// 0008152 // metabolic process // inferred from electronic annotation /// 0043085 // positive regulation of catalytic activity // inferred from electronic an…
240117_at	FBN3	---	0009653 // anatomical structure morphogenesis // not recorded /// 0090287 // regulation of cellular response to growth factor stimulus // not recorded
240177_at	---	---	---
240218_at	DSCAM	---	0007155 // cell adhesion // traceable author statement /// 0007156 // homophilic cell adhesion via plasma membrane adhesion molecules // inferred from sequence or structural similarity /// 0007162 // negative regulation of cell adhesion // inferred from sequence or structural similarity /// 0007399 // nervous system development // traceable author statement /// 0007416 // synapse assembly // infe…
240242_at	ATP13A4	---	0006812 // cation transport // inferred from electronic annotation /// 0006874 // cellular calcium ion homeostasis // not recorded /// 0008152 // metabolic process // inferred from electronic annotation /// 0034220 // ion transmembrane transport // traceable author statement /// 0055085 // transmembrane transport // traceable author statement /// 0098655 // cation transmembrane transport // not r…
241600_at	WIPF3	---	0000147 // actin cortical patch assembly // not recorded /// 0006897 // endocytosis // not recorded /// 0007264 // small GTPase mediated signal transduction // traceable author statement /// 0007275 // multicellular organismal development // inferred from electronic annotation /// 0007283 // spermatogenesis // inferred from electronic annotation /// 0008360 // regulation of cell shape // not reco…
241601_at	WIPF3	---	0000147 // actin cortical patch assembly // not recorded /// 0006897 // endocytosis // not recorded /// 0007264 // small GTPase mediated signal transduction // traceable author statement /// 0007275 // multicellular organismal development // inferred from electronic annotation /// 0007283 // spermatogenesis // inferred from electronic annotation /// 0008360 // regulation of cell shape // not reco…
241700_at	ZFHX4	---	0006351 // transcription, DNA-templated // inferred from electronic annotation /// 0006355 // regulation of transcription, DNA-templated // inferred from electronic annotation
241708_at	DOCK1	Integrin-mediated_cell_adhesion_KEGG // GenMAPP	0006909 // phagocytosis // inferred from electronic annotation /// 0006911 // phagocytosis, engulfment // traceable author statement /// 0006915 // apoptotic process // inferred from electronic annotation /// 0007010 // cytoskeleton organization // inferred from electronic annotation /// 0007165 // signal transduction // traceable author statement /// 0007229 // integrin-mediated signaling pathwa…
241951_at	SLCO1C1	---	0006810 // transport // inferred from electronic annotation /// 0006811 // ion transport // inferred from electronic annotation /// 0008206 // bile acid metabolic process // not recorded /// 0015711 // organic anion transport // inferred from electronic annotation /// 0015721 // bile acid and bile salt transport // not recorded /// 0043252 // sodium-independent organic anion transport // traceabl…
242033_at	RNF180	---	0000209 // protein polyubiquitination // inferred from electronic annotation /// 0016567 // protein ubiquitination // inferred from electronic annotation /// 0030534 // adult behavior // inferred from electronic annotation /// 0031398 // positive regulation of protein ubiquitination // inferred from electronic annotation /// 0032436 // positive regulation of proteasomal ubiquitin-dependent protei…
242093_at	SYTL5	---	0006886 // intracellular protein transport // inferred from electronic annotation /// 0006887 // exocytosis // inferred from electronic annotation /// 0006906 // vesicle fusion // not recorded /// 0016079 // synaptic vesicle exocytosis // not recorded /// 0017158 // regulation of calcium ion-dependent exocytosis // not recorded /// 0048791 // calcium ion-dependent exocytosis of neurotransmitter /…
242134_at	---	---	---
242181_at	---	---	---
242186_x_at	ADGRL3	GPCRDB_Class_B_Secretin-like // GenMAPP /// GPCRDB_Other // GenMAPP	0001764 // neuron migration // inferred from sequence or structural similarity /// 0007165 // signal transduction // inferred from electronic annotation /// 0007166 // cell surface receptor signaling pathway // inferred from electronic annotation /// 0007186 // G-protein coupled receptor signaling pathway // non-traceable author statement /// 0007416 // synapse assembly // inferred from sequence …
242345_at	COL28A1	---	0007155 // cell adhesion // inferred from electronic annotation /// 0010466 // negative regulation of peptidase activity // inferred from electronic annotation /// 0010951 // negative regulation of endopeptidase activity // inferred from electronic annotation /// 0030198 // extracellular matrix organization // traceable author statement
242473_at	TRAF4	---	0006915 // apoptotic process // inferred from electronic annotation /// 0007165 // signal transduction // traceable author statement /// 0007250 // activation of NF-kappaB-inducing kinase activity // inferred from electronic annotation /// 0007275 // multicellular organismal development // inferred from electronic annotation /// 0007585 // respiratory gaseous exchange // inferred from electronic …
242488_at	CHRM3	Calcium_regulation_in_cardiac_cells // GenMAPP /// GPCRDB_Class_A_Rhodopsin-like // GenMAPP /// GPCRDB_Other // GenMAPP /// Monoamine_GPCRs // GenMAPP	0003056 // regulation of vascular smooth muscle contraction // not recorded /// 0006112 // energy reserve metabolic process // traceable author statement /// 0006464 // cellular protein modification process // traceable author statement /// 0006939 // smooth muscle contraction // inferred from electronic annotation /// 0007165 // signal transduction // traceable author statement /// 0007186 // G-…
242579_at	BMPR1B	Ovarian_Infertility_Genes // GenMAPP	0001501 // skeletal system development // inferred from mutant phenotype /// 0001502 // cartilage condensation // non-traceable author statement /// 0001550 // ovarian cumulus expansion // inferred from sequence or structural similarity /// 0001654 // eye development // inferred from sequence or structural similarity /// 0002062 // chondrocyte differentiation // inferred from electronic annotatio…
242600_at	FRMD3	---	---
242762_s_at	FAM171B	---	---
242825_at	PLPPR5	---	0006644 // phospholipid metabolic process // not recorded /// 0007165 // signal transduction // not recorded /// 0008152 // metabolic process // inferred from electronic annotation /// 0046839 // phospholipid dephosphorylation // not recorded
242964_at	---	---	---
242985_x_at	RNF180	---	0000209 // protein polyubiquitination // inferred from electronic annotation /// 0016567 // protein ubiquitination // inferred from electronic annotation /// 0030534 // adult behavior // inferred from electronic annotation /// 0031398 // positive regulation of protein ubiquitination // inferred from electronic annotation /// 0032436 // positive regulation of proteasomal ubiquitin-dependent protei…
243000_at	CDK6	---	0000082 // G1/S transition of mitotic cell cycle // traceable author statement /// 0000278 // mitotic cell cycle // traceable author statement /// 0001954 // positive regulation of cell-matrix adhesion // inferred from direct assay /// 0002244 // hematopoietic progenitor cell differentiation // inferred from electronic annotation /// 0003323 // type B pancreatic cell development // inferred from …
243061_at	LINC01551	---	---
243481_at	RHOJ	---	0007165 // signal transduction // inferred from electronic annotation /// 0007264 // small GTPase mediated signal transduction // traceable author statement /// 0007266 // Rho protein signal transduction // inferred from electronic annotation /// 0008152 // metabolic process // non-traceable author statement /// 0008360 // regulation of cell shape // inferred from electronic annotation /// 001503…
243551_at	---	---	---
243856_at	LANCL3	---	0008152 // metabolic process // inferred from electronic annotation
243864_at	CCDC80	---	0010811 // positive regulation of cell-substrate adhesion // inferred from electronic annotation /// 0030198 // extracellular matrix organization // inferred from electronic annotation
243879_at	---	---	---
244065_at	CNTNAP3 /// CNTNAP3B /// LOC100289279	---	0007155 // cell adhesion // inferred from electronic annotation /// 0008037 // cell recognition // non-traceable author statement
244142_at	DTNA	---	0006941 // striated muscle contraction // traceable author statement /// 0007165 // signal transduction // traceable author statement /// 0007268 // synaptic transmission // traceable author statement /// 0007274 // neuromuscular synaptic transmission // traceable author statement
244203_at	---	---	---
244435_at	FAM196A	---	---
244852_at	DSEL	---	0005975 // carbohydrate metabolic process // traceable author statement /// 0030203 // glycosaminoglycan metabolic process // traceable author statement /// 0030204 // chondroitin sulfate metabolic process // traceable author statement /// 0030205 // dermatan sulfate metabolic process // inferred from electronic annotation /// 0030208 // dermatan sulfate biosynthetic process // traceable author s…
37512_at	HSD17B6	---	0006629 // lipid metabolic process // inferred from electronic annotation /// 0006702 // androgen biosynthetic process // non-traceable author statement /// 0006710 // androgen catabolic process // traceable author statement /// 0008152 // metabolic process // inferred from electronic annotation /// 0008202 // steroid metabolic process // inferred from electronic annotation /// 0055114 // oxidati…
40016_g_at	MAST4	---	0006468 // protein phosphorylation // inferred from electronic annotation /// 0007010 // cytoskeleton organization // not recorded /// 0016310 // phosphorylation // inferred from electronic annotation /// 0018105 // peptidyl-serine phosphorylation // not recorded /// 0035556 // intracellular signal transduction // not recorded
40837_at	TLE2	---	0006351 // transcription, DNA-templated // inferred from electronic annotation /// 0006355 // regulation of transcription, DNA-templated // inferred from electronic annotation /// 0007165 // signal transduction // traceable author statement /// 0007219 // Notch signaling pathway // traceable author statement /// 0009887 // organ morphogenesis // traceable author statement /// 0016055 // Wnt signa…
44790_s_at	KIAA0226L	---	0009966 // regulation of signal transduction // inferred from electronic annotation /// 0043086 // negative regulation of catalytic activity // inferred from electronic annotation /// 0043666 // regulation of phosphoprotein phosphatase activity // inferred from electronic annotation
47550_at	LZTS1	---	0006351 // transcription, DNA-templated // non-traceable author statement /// 0006355 // regulation of transcription, DNA-templated // traceable author statement /// 0007049 // cell cycle // inferred from electronic annotation /// 0016242 // negative regulation of macroautophagy // inferred from mutant phenotype /// 0048814 // regulation of dendrite morphogenesis // inferred from electronic annot…
49452_at	ACACB	Fatty_Acid_Synthesis // GenMAPP /// PWY-4381 // HumanCyc /// PWY0-1264 // HumanCyc	0006084 // acetyl-CoA metabolic process // inferred from direct assay /// 0006112 // energy reserve metabolic process // traceable author statement /// 0006629 // lipid metabolic process // inferred from electronic annotation /// 0006631 // fatty acid metabolic process // inferred from electronic annotation /// 0006633 // fatty acid biosynthetic process // inferred from electronic annotation /// …
57588_at	SLC24A3	---	0006810 // transport // inferred from electronic annotation /// 0006811 // ion transport // traceable author statement /// 0006813 // potassium ion transport // inferred from electronic annotation /// 0006814 // sodium ion transport // inferred from electronic annotation /// 0006816 // calcium ion transport // inferred from electronic annotation /// 0006874 // cellular calcium ion homeostasis // …
58916_at	KCTD14 /// NDUFC2-KCTD14	Electron_Transport_Chain // GenMAPP	0006120 // mitochondrial electron transport, NADH to ubiquinone // inferred from electronic annotation /// 0022904 // respiratory electron transport chain // traceable author statement /// 0044237 // cellular metabolic process // traceable author statement /// 0044281 // small molecule metabolic process // traceable author statement /// 0051260 // protein homooligomerization // inferred from elec…

## Sheet: Cluster Mesenchymal
id	Gene Symbol	Pathway	Gene Ontology Biological Process
117_at	HSPA6	---	0001916 // positive regulation of T cell mediated cytotoxicity // inferred from electronic annotation /// 0002931 // response to ischemia // inferred from electronic annotation /// 0006952 // defense response // inferred from electronic annotation /// 0006986 // response to unfolded protein // traceable author statement /// 0009314 // response to radiation // inferred from electronic annotation /…
1552316_a_at	GIMAP1	---	0030183 // B cell differentiation // inferred from electronic annotation /// 0030217 // T cell differentiation // inferred from electronic annotation
1552318_at	GIMAP1	---	0030183 // B cell differentiation // inferred from electronic annotation /// 0030217 // T cell differentiation // inferred from electronic annotation
1552365_at	SCIN	---	0008285 // negative regulation of cell proliferation // inferred from mutant phenotype /// 0017156 // calcium ion-dependent exocytosis // inferred from sequence or structural similarity /// 0032330 // regulation of chondrocyte differentiation // inferred from sequence or structural similarity /// 0042989 // sequestering of actin monomers // inferred from mutant phenotype /// 0043065 // positive r…
1552367_a_at	SCIN	---	0008285 // negative regulation of cell proliferation // inferred from mutant phenotype /// 0017156 // calcium ion-dependent exocytosis // inferred from sequence or structural similarity /// 0032330 // regulation of chondrocyte differentiation // inferred from sequence or structural similarity /// 0042989 // sequestering of actin monomers // inferred from mutant phenotype /// 0043065 // positive r…
1552386_at	GAPT	---	0001782 // B cell homeostasis // inferred from electronic annotation /// 0002322 // B cell proliferation involved in immune response // inferred from electronic annotation /// 0002381 // immunoglobulin production involved in immunoglobulin mediated immune response // inferred from electronic annotation /// 0042113 // B cell activation // inferred from electronic annotation
1552553_a_at	NLRC4	---	0002218 // activation of innate immune response // inferred from sequence or structural similarity /// 0002376 // immune system process // inferred from electronic annotation /// 0006915 // apoptotic process // inferred from electronic annotation /// 0006919 // activation of cysteine-type endopeptidase activity involved in apoptotic process // inferred from direct assay /// 0006954 // inflammator…
1552575_a_at	C6orf141	---	---
1552691_at	ARL11	---	0002244 // hematopoietic progenitor cell differentiation // inferred from electronic annotation /// 0006886 // intracellular protein transport // inferred from electronic annotation /// 0007264 // small GTPase mediated signal transduction // inferred from electronic annotation
1552701_a_at	CARD16	---	0010466 // negative regulation of peptidase activity // inferred from electronic annotation /// 0010951 // negative regulation of endopeptidase activity // inferred from electronic annotation /// 0042981 // regulation of apoptotic process // inferred from electronic annotation
1552703_s_at	CARD16 /// CASP1	Apoptosis // GenMAPP /// Apoptosis_KEGG // GenMAPP	0001666 // response to hypoxia // inferred from electronic annotation /// 0006508 // proteolysis // inferred from direct assay /// 0006915 // apoptotic process // traceable author statement /// 0006919 // activation of cysteine-type endopeptidase activity involved in apoptotic process // traceable author statement /// 0007165 // signal transduction // traceable author statement /// 0009617 // res…
1552798_a_at	TLR4	---	0000187 // activation of MAPK activity // inferred from sequence or structural similarity /// 0002218 // activation of innate immune response // inferred from electronic annotation /// 0002224 // toll-like receptor signaling pathway // traceable author statement /// 0002322 // B cell proliferation involved in immune response // inferred from electronic annotation /// 0002376 // immune system proc…
1552806_a_at	SIGLEC10	---	0007155 // cell adhesion // inferred from electronic annotation
1552807_a_at	SIGLEC10	---	0007155 // cell adhesion // inferred from electronic annotation
1553316_at	GPR82	---	0007165 // signal transduction // inferred from electronic annotation /// 0007186 // G-protein coupled receptor signaling pathway // inferred from electronic annotation
1553317_s_at	GPR82	---	0007165 // signal transduction // inferred from electronic annotation /// 0007186 // G-protein coupled receptor signaling pathway // inferred from electronic annotation
1554018_at	GPNMB	---	0001649 // osteoblast differentiation // inferred from electronic annotation /// 0007155 // cell adhesion // inferred from electronic annotation /// 0008285 // negative regulation of cell proliferation // traceable author statement /// 0030282 // bone mineralization // inferred from electronic annotation /// 0032720 // negative regulation of tumor necrosis factor production // inferred from elect…
1554195_a_at	C5orf46	---	---
1554285_at	HAVCR2	---	0001819 // positive regulation of cytokine production // inferred from electronic annotation /// 0002519 // natural killer cell tolerance induction // inferred from mutant phenotype /// 0010629 // negative regulation of gene expression // inferred from mutant phenotype /// 0032720 // negative regulation of tumor necrosis factor production // inferred from mutant phenotype /// 0032722 // positive …
1554406_a_at	CLEC7A	---	0001878 // response to yeast // inferred from electronic annotation /// 0001879 // detection of yeast // inferred from electronic annotation /// 0002221 // pattern recognition receptor signaling pathway // inferred from direct assay /// 0002223 // stimulatory C-type lectin receptor signaling pathway // traceable author statement /// 0002238 // response to molecule of fungal origin // inferred fro…
1554464_a_at	CRTAP	---	0007283 // spermatogenesis // inferred from electronic annotation /// 0018400 // peptidyl-proline hydroxylation to 3-hydroxy-L-proline // inferred from electronic annotation /// 0030198 // extracellular matrix organization // traceable author statement /// 0050821 // protein stabilization // inferred from mutant phenotype /// 0061077 // chaperone-mediated protein folding // inferred from sequence…
1554485_s_at	TMEM37	---	0006810 // transport // inferred from electronic annotation /// 0006811 // ion transport // inferred from electronic annotation /// 0006816 // calcium ion transport // inferred from electronic annotation /// 0034765 // regulation of ion transmembrane transport // inferred from electronic annotation /// 0070588 // calcium ion transmembrane transport // inferred from electronic annotation
1554508_at	PIK3AP1	---	0014068 // positive regulation of phosphatidylinositol 3-kinase signaling // inferred from sequence or structural similarity /// 0034122 // negative regulation of toll-like receptor signaling pathway // inferred from electronic annotation /// 0034123 // positive regulation of toll-like receptor signaling pathway // inferred from electronic annotation /// 0034134 // toll-like receptor 2 signaling …
1554533_at	C2	Complement_Activation_Classical // GenMAPP	0002376 // immune system process // inferred from electronic annotation /// 0006508 // proteolysis // inferred from electronic annotation /// 0006956 // complement activation // inferred from mutant phenotype /// 0006956 // complement activation // traceable author statement /// 0006958 // complement activation, classical pathway // inferred from electronic annotation /// 0007584 // response to n…
1554899_s_at	FCER1G	---	0001798 // positive regulation of type IIa hypersensitivity // inferred from electronic annotation /// 0001805 // positive regulation of type III hypersensitivity // inferred from electronic annotation /// 0001812 // positive regulation of type I hypersensitivity // inferred from electronic annotation /// 0002223 // stimulatory C-type lectin receptor signaling pathway // traceable author statemen…
1554997_a_at	PTGS2	Eicosanoid_Synthesis // GenMAPP /// Prostaglandin_synthesis_regulation // GenMAPP /// PWY66-374 // MetaCyc /// PWY66-393 // MetaCyc /// PWY66-394 // MetaCyc /// PWY66-395 // MetaCyc	0001516 // prostaglandin biosynthetic process // inferred from sequence or structural similarity /// 0001516 // prostaglandin biosynthetic process // non-traceable author statement /// 0001525 // angiogenesis // inferred from electronic annotation /// 0006629 // lipid metabolic process // inferred from electronic annotation /// 0006631 // fatty acid metabolic process // inferred from electronic a…
1555214_a_at	CLEC7A	---	0001878 // response to yeast // inferred from electronic annotation /// 0001879 // detection of yeast // inferred from electronic annotation /// 0002221 // pattern recognition receptor signaling pathway // inferred from direct assay /// 0002223 // stimulatory C-type lectin receptor signaling pathway // traceable author statement /// 0002238 // response to molecule of fungal origin // inferred fro…
1555349_a_at	ITGB2	Integrin-mediated_cell_adhesion_KEGG // GenMAPP	0002224 // toll-like receptor signaling pathway // traceable author statement /// 0002523 // leukocyte migration involved in inflammatory response // inferred from electronic annotation /// 0006915 // apoptotic process // non-traceable author statement /// 0006954 // inflammatory response // non-traceable author statement /// 0007155 // cell adhesion // traceable author statement /// 0007159 // l…
1555638_a_at	SAMSN1	---	0002820 // negative regulation of adaptive immune response // inferred from sequence or structural similarity /// 0050732 // negative regulation of peptidyl-tyrosine phosphorylation // inferred from sequence or structural similarity /// 0050869 // negative regulation of B cell activation // inferred from sequence or structural similarity
1555728_a_at	MS4A4A	---	---
1555745_a_at	LYZ	---	0001895 // retina homeostasis // inferred from expression pattern /// 0006954 // inflammatory response // traceable author statement /// 0008152 // metabolic process // inferred from electronic annotation /// 0019835 // cytolysis // inferred from electronic annotation /// 0042742 // defense response to bacterium // inferred from electronic annotation /// 0044267 // cellular protein metabolic proc…
1555756_a_at	CLEC7A	---	0001878 // response to yeast // inferred from electronic annotation /// 0001879 // detection of yeast // inferred from electronic annotation /// 0002221 // pattern recognition receptor signaling pathway // inferred from direct assay /// 0002223 // stimulatory C-type lectin receptor signaling pathway // traceable author statement /// 0002238 // response to molecule of fungal origin // inferred fro…
1555812_a_at	ARHGDIB	G13_Signaling_Pathway // GenMAPP	0006928 // movement of cell or subcellular component // traceable author statement /// 0006955 // immune response // traceable author statement /// 0007162 // negative regulation of cell adhesion // traceable author statement /// 0007264 // small GTPase mediated signal transduction // traceable author statement /// 0007266 // Rho protein signal transduction // traceable author statement /// 00072…
1555950_a_at	CD55	Complement_Activation_Classical // GenMAPP	0002376 // immune system process // inferred from electronic annotation /// 0006958 // complement activation, classical pathway // inferred from electronic annotation /// 0007204 // positive regulation of cytosolic calcium ion concentration // inferred from direct assay /// 0007283 // spermatogenesis // inferred from electronic annotation /// 0016032 // viral process // inferred from electronic a…
1556209_at	CLEC2B	---	0050776 // regulation of immune response // traceable author statement
1557241_a_at	---	---	---
1558692_at	GLMP	---	0030522 // intracellular receptor signaling pathway // inferred from mutant phenotype /// 0045944 // positive regulation of transcription from RNA polymerase II promoter // inferred from mutant phenotype
1558693_s_at	GLMP	---	0030522 // intracellular receptor signaling pathway // inferred from mutant phenotype /// 0045944 // positive regulation of transcription from RNA polymerase II promoter // inferred from mutant phenotype
1559034_at	SIRPB2	---	---
1559584_a_at	C16orf54 /// LOC105369277	---	---
1567628_at	CD74	---	0000187 // activation of MAPK activity // inferred from electronic annotation /// 0001516 // prostaglandin biosynthetic process // inferred from direct assay /// 0001961 // positive regulation of cytokine-mediated signaling pathway // inferred from mutant phenotype /// 0002250 // adaptive immune response // inferred from electronic annotation /// 0002376 // immune system process // inferred from …
1569566_at	TBC1D1	---	0032880 // regulation of protein localization // inferred from electronic annotation /// 0043547 // positive regulation of GTPase activity // inferred from electronic annotation /// 0061024 // membrane organization // traceable author statement /// 1902017 // regulation of cilium assembly // inferred from mutant phenotype
200660_at	S100A11	---	0007165 // signal transduction // traceable author statement /// 0008156 // negative regulation of DNA replication // traceable author statement /// 0008285 // negative regulation of cell proliferation // traceable author statement /// 0042127 // regulation of cell proliferation // inferred from electronic annotation
200701_at	NPC2	---	0006629 // lipid metabolic process // inferred from electronic annotation /// 0008202 // steroid metabolic process // inferred from electronic annotation /// 0008203 // cholesterol metabolic process // inferred from electronic annotation /// 0009615 // response to virus // inferred from expression pattern /// 0015914 // phospholipid transport // traceable author statement /// 0019747 // regulatio…
200742_s_at	TPP1	---	0006508 // proteolysis // inferred from mutant phenotype /// 0006629 // lipid metabolic process // traceable author statement /// 0007040 // lysosome organization // inferred from sequence or structural similarity /// 0007399 // nervous system development // inferred from mutant phenotype /// 0007417 // central nervous system development // not recorded /// 0030163 // protein catabolic process //…
201042_at	TGM2	---	0001974 // blood vessel remodeling // inferred from electronic annotation /// 0007200 // phospholipase C-activating G-protein coupled receptor signaling pathway // inferred from electronic annotation /// 0018149 // peptide cross-linking // inferred from electronic annotation /// 0018153 // isopeptide cross-linking via N6-(L-isoglutamyl)-L-lysine // inferred from electronic annotation /// 0032471 …
201060_x_at	STOM	---	0002230 // positive regulation of defense response to virus by host // inferred from mutant phenotype /// 0034765 // regulation of ion transmembrane transport // inferred from electronic annotation /// 0044829 // positive regulation by host of viral genome replication // inferred from electronic annotation /// 0048524 // positive regulation of viral process // inferred from electronic annotation …
201061_s_at	STOM	---	0002230 // positive regulation of defense response to virus by host // inferred from mutant phenotype /// 0034765 // regulation of ion transmembrane transport // inferred from electronic annotation /// 0044829 // positive regulation by host of viral genome replication // inferred from electronic annotation /// 0048524 // positive regulation of viral process // inferred from electronic annotation …
201079_at	SYNGR2	---	0006605 // protein targeting // inferred from electronic annotation
201137_s_at	HLA-DPB1	---	0002376 // immune system process // inferred from electronic annotation /// 0002504 // antigen processing and presentation of peptide or polysaccharide antigen via MHC class II // inferred from electronic annotation /// 0006955 // immune response // inferred from electronic annotation /// 0007165 // signal transduction // traceable author statement /// 0019221 // cytokine-mediated signaling pathw…
201141_at	GPNMB	---	0001649 // osteoblast differentiation // inferred from electronic annotation /// 0007155 // cell adhesion // inferred from electronic annotation /// 0008285 // negative regulation of cell proliferation // traceable author statement /// 0030282 // bone mineralization // inferred from electronic annotation /// 0032720 // negative regulation of tumor necrosis factor production // inferred from elect…
201278_at	DAB2	---	0000904 // cell morphogenesis involved in differentiation // inferred from electronic annotation /// 0001701 // in utero embryonic development // inferred from electronic annotation /// 0001921 // positive regulation of receptor recycling // inferred from electronic annotation /// 0001934 // positive regulation of protein phosphorylation // inferred from mutant phenotype /// 0006810 // transport …
201279_s_at	DAB2	---	0000904 // cell morphogenesis involved in differentiation // inferred from electronic annotation /// 0001701 // in utero embryonic development // inferred from electronic annotation /// 0001921 // positive regulation of receptor recycling // inferred from electronic annotation /// 0001934 // positive regulation of protein phosphorylation // inferred from mutant phenotype /// 0006810 // transport …
201280_s_at	DAB2	---	0000904 // cell morphogenesis involved in differentiation // inferred from electronic annotation /// 0001701 // in utero embryonic development // inferred from electronic annotation /// 0001921 // positive regulation of receptor recycling // inferred from electronic annotation /// 0001934 // positive regulation of protein phosphorylation // inferred from mutant phenotype /// 0006810 // transport …
201301_s_at	ANXA4	Prostaglandin_synthesis_regulation // GenMAPP	0006357 // regulation of transcription from RNA polymerase II promoter // inferred from direct assay /// 0007165 // signal transduction // traceable author statement /// 0007219 // Notch signaling pathway // inferred from electronic annotation /// 0030855 // epithelial cell differentiation // inferred from expression pattern /// 0032088 // negative regulation of NF-kappaB transcription factor act…
201302_at	ANXA4	Prostaglandin_synthesis_regulation // GenMAPP	0006357 // regulation of transcription from RNA polymerase II promoter // inferred from direct assay /// 0007165 // signal transduction // traceable author statement /// 0007219 // Notch signaling pathway // inferred from electronic annotation /// 0030855 // epithelial cell differentiation // inferred from expression pattern /// 0032088 // negative regulation of NF-kappaB transcription factor act…
201422_at	IFI30	---	0002376 // immune system process // inferred from electronic annotation /// 0019221 // cytokine-mediated signaling pathway // traceable author statement /// 0019886 // antigen processing and presentation of exogenous peptide antigen via MHC class II // traceable author statement /// 0042590 // antigen processing and presentation of exogenous peptide antigen via MHC class I // inferred from sequen…
201487_at	CTSC	---	0001913 // T cell mediated cytotoxicity // inferred from electronic annotation /// 0006508 // proteolysis // inferred from direct assay /// 0006888 // ER to Golgi vesicle-mediated transport // traceable author statement /// 0006915 // apoptotic process // inferred from electronic annotation /// 0006919 // activation of cysteine-type endopeptidase activity involved in apoptotic process // not reco…
201506_at	TGFBI	---	0001525 // angiogenesis // inferred from expression pattern /// 0002062 // chondrocyte differentiation // inferred from electronic annotation /// 0007155 // cell adhesion // inferred from electronic annotation /// 0007162 // negative regulation of cell adhesion // traceable author statement /// 0007601 // visual perception // inferred from electronic annotation /// 0008283 // cell proliferation /…
201720_s_at	LAPTM5	---	0006810 // transport // inferred from electronic annotation
201743_at	CD14	Electron_Transport_Chain // GenMAPP	0002224 // toll-like receptor signaling pathway // traceable author statement /// 0002237 // response to molecule of bacterial origin // inferred from electronic annotation /// 0002376 // immune system process // inferred from electronic annotation /// 0002755 // MyD88-dependent toll-like receptor signaling pathway // traceable author statement /// 0002756 // MyD88-independent toll-like receptor …
201785_at	RNASE1	---	0008152 // metabolic process // inferred from electronic annotation /// 0090305 // nucleic acid phosphodiester bond hydrolysis // inferred from electronic annotation /// 0090502 // RNA phosphodiester bond hydrolysis, endonucleolytic // inferred from electronic annotation /// 0090502 // RNA phosphodiester bond hydrolysis, endonucleolytic // traceable author statement
201798_s_at	MYOF	---	0001778 // plasma membrane repair // inferred from sequence or structural similarity /// 0006936 // muscle contraction // traceable author statement /// 0007520 // myoblast fusion // inferred from electronic annotation /// 0008015 // blood circulation // traceable author statement /// 0030947 // regulation of vascular endothelial growth factor receptor signaling pathway // inferred from electroni…
201850_at	CAPG	---	0006461 // protein complex assembly // non-traceable author statement /// 0022617 // extracellular matrix disassembly // inferred from mutant phenotype /// 0030031 // cell projection assembly // inferred from electronic annotation /// 0051016 // barbed-end actin filament capping // inferred from electronic annotation /// 0051693 // actin filament capping // inferred from electronic annotation ///…
201858_s_at	SRGN	---	0002576 // platelet degranulation // traceable author statement /// 0006915 // apoptotic process // inferred from electronic annotation /// 0007596 // blood coagulation // traceable author statement /// 0008626 // granzyme-mediated apoptotic signaling pathway // inferred from direct assay /// 0016485 // protein processing // inferred from sequence or structural similarity /// 0030168 // platelet …
201862_s_at	LRRFIP1	---	0006351 // transcription, DNA-templated // inferred from electronic annotation /// 0006355 // regulation of transcription, DNA-templated // inferred from electronic annotation /// 0006357 // regulation of transcription from RNA polymerase II promoter // traceable author statement /// 0032481 // positive regulation of type I interferon production // traceable author statement /// 0045087 // innate…
201883_s_at	B4GALT1	PWY-7434 // MetaCyc	0002064 // epithelial cell development // inferred from electronic annotation /// 0002526 // acute inflammatory response // inferred from electronic annotation /// 0005975 // carbohydrate metabolic process // traceable author statement /// 0005989 // lactose biosynthetic process // traceable author statement /// 0006012 // galactose metabolic process // inferred from electronic annotation /// 000…
201888_s_at	IL13RA1	---	0002639 // positive regulation of immunoglobulin production // inferred from electronic annotation /// 0007166 // cell surface receptor signaling pathway // traceable author statement /// 0019221 // cytokine-mediated signaling pathway // inferred from electronic annotation /// 0030890 // positive regulation of B cell proliferation // inferred from electronic annotation /// 0035772 // interleukin-…
201925_s_at	CD55	Complement_Activation_Classical // GenMAPP	0002376 // immune system process // inferred from electronic annotation /// 0006958 // complement activation, classical pathway // inferred from electronic annotation /// 0007204 // positive regulation of cytosolic calcium ion concentration // inferred from direct assay /// 0016032 // viral process // inferred from electronic annotation /// 0030449 // regulation of complement activation // tracea…
201926_s_at	CD55	Complement_Activation_Classical // GenMAPP	0002376 // immune system process // inferred from electronic annotation /// 0006958 // complement activation, classical pathway // inferred from electronic annotation /// 0007204 // positive regulation of cytosolic calcium ion concentration // inferred from direct assay /// 0016032 // viral process // inferred from electronic annotation /// 0030449 // regulation of complement activation // tracea…
201954_at	ARPC1B	---	0006928 // movement of cell or subcellular component // traceable author statement /// 0007264 // small GTPase mediated signal transduction // traceable author statement /// 0007411 // axon guidance // traceable author statement /// 0030833 // regulation of actin filament polymerization // inferred from electronic annotation /// 0034314 // Arp2/3 complex-mediated actin nucleation // inferred from…
201963_at	ACSL1	FAO-PWY // HumanCyc /// FAO-PWY // MetaCyc /// Fatty_Acid_Degradation // GenMAPP /// Mitochondrial_fatty_acid_betaoxidation // GenMAPP /// PWY-5136 // HumanCyc /// PWY-5136 // MetaCyc /// PWY-5143 // MetaCyc /// PWY-5353 // MetaCyc /// PWY-5885 // MetaCyc /// PWY-5972 // MetaCyc /// PWY-5995 // MetaCyc /// PWY-6000 // MetaCyc /// PWY-6001 // MetaCyc /// PWY-6803 // MetaCyc /// PWY-6873 // MetaCyc…	0001676 // long-chain fatty acid metabolic process // inferred from direct assay /// 0006629 // lipid metabolic process // inferred from electronic annotation /// 0006631 // fatty acid metabolic process // inferred from electronic annotation /// 0006641 // triglyceride metabolic process // inferred from electronic annotation /// 0007584 // response to nutrient // inferred from electronic annotati…
202075_s_at	PLTP	---	0006629 // lipid metabolic process // inferred from electronic annotation /// 0006810 // transport // inferred from electronic annotation /// 0006869 // lipid transport // inferred from electronic annotation /// 0010189 // vitamin E biosynthetic process // inferred from electronic annotation /// 0010875 // positive regulation of cholesterol efflux // inferred from direct assay /// 0030317 // sper…
202180_s_at	MVP	---	0006810 // transport // inferred from electronic annotation /// 0008283 // cell proliferation // inferred from electronic annotation /// 0015031 // protein transport // inferred from electronic annotation /// 0023057 // negative regulation of signaling // inferred from direct assay /// 0031953 // negative regulation of protein autophosphorylation // inferred from direct assay /// 0038127 // ERBB …
202283_at	SERPINF1	---	0001822 // kidney development // inferred from electronic annotation /// 0007275 // multicellular organismal development // traceable author statement /// 0007568 // aging // inferred from electronic annotation /// 0007614 // short-term memory // inferred from electronic annotation /// 0008283 // cell proliferation // traceable author statement /// 0010447 // response to acidic pH // inferred fro…
202388_at	RGS2	Calcium_regulation_in_cardiac_cells // GenMAPP /// Smooth_muscle_contraction // GenMAPP	0006417 // regulation of translation // inferred from electronic annotation /// 0007049 // cell cycle // inferred from electronic annotation /// 0007283 // spermatogenesis // inferred from electronic annotation /// 0008277 // regulation of G-protein coupled receptor protein signaling pathway // traceable author statement /// 0009968 // negative regulation of signal transduction // inferred from e…
202510_s_at	TNFAIP2	---	0001525 // angiogenesis // inferred from electronic annotation /// 0006887 // exocytosis // not recorded /// 0007275 // multicellular organismal development // inferred from electronic annotation /// 0030154 // cell differentiation // inferred from electronic annotation /// 0051601 // exocyst localization // not recorded
202546_at	VAMP8	---	0006461 // protein complex assembly // inferred from electronic annotation /// 0006810 // transport // inferred from electronic annotation /// 0006892 // post-Golgi vesicle-mediated transport // traceable author statement /// 0006906 // vesicle fusion // not recorded /// 0006914 // autophagy // inferred from electronic annotation /// 0015031 // protein transport // inferred from electronic annota…
202687_s_at	TNFSF10	Apoptosis // GenMAPP /// Apoptosis_GenMAPP // GenMAPP	0006915 // apoptotic process // traceable author statement /// 0006919 // activation of cysteine-type endopeptidase activity involved in apoptotic process // traceable author statement /// 0006955 // immune response // inferred from electronic annotation /// 0007165 // signal transduction // traceable author statement /// 0007166 // cell surface receptor signaling pathway // traceable author stat…
202688_at	TNFSF10	Apoptosis // GenMAPP /// Apoptosis_GenMAPP // GenMAPP	0006915 // apoptotic process // traceable author statement /// 0006919 // activation of cysteine-type endopeptidase activity involved in apoptotic process // traceable author statement /// 0006955 // immune response // inferred from electronic annotation /// 0007165 // signal transduction // traceable author statement /// 0007166 // cell surface receptor signaling pathway // traceable author stat…
202803_s_at	ITGB2	Integrin-mediated_cell_adhesion_KEGG // GenMAPP	0002224 // toll-like receptor signaling pathway // traceable author statement /// 0002523 // leukocyte migration involved in inflammatory response // inferred from electronic annotation /// 0006915 // apoptotic process // non-traceable author statement /// 0006954 // inflammatory response // non-traceable author statement /// 0007155 // cell adhesion // traceable author statement /// 0007159 // l…
202833_s_at	SERPINA1	---	0001666 // response to hypoxia // inferred from electronic annotation /// 0002576 // platelet degranulation // traceable author statement /// 0006888 // ER to Golgi vesicle-mediated transport // traceable author statement /// 0006953 // acute-phase response // inferred from electronic annotation /// 0006954 // inflammatory response // inferred from electronic annotation /// 0007596 // blood coagu…
202838_at	FUCA1	---	0005975 // carbohydrate metabolic process // inferred from electronic annotation /// 0006004 // fucose metabolic process // inferred from direct assay /// 0006027 // glycosaminoglycan catabolic process // non-traceable author statement /// 0008152 // metabolic process // inferred from electronic annotation /// 0016139 // glycoside catabolic process // inferred from direct assay /// 0018279 // pro…
202863_at	SP100	---	0000122 // negative regulation of transcription from RNA polymerase II promoter // inferred from direct assay /// 0000723 // telomere maintenance // inferred from mutant phenotype /// 0006338 // chromatin remodeling // not recorded /// 0006351 // transcription, DNA-templated // inferred from electronic annotation /// 0006355 // regulation of transcription, DNA-templated // inferred from electroni…
202864_s_at	SP100	---	0000122 // negative regulation of transcription from RNA polymerase II promoter // inferred from direct assay /// 0000723 // telomere maintenance // inferred from mutant phenotype /// 0006338 // chromatin remodeling // not recorded /// 0006351 // transcription, DNA-templated // inferred from electronic annotation /// 0006355 // regulation of transcription, DNA-templated // inferred from electroni…
202888_s_at	ANPEP	PWY-4041 // HumanCyc	0001525 // angiogenesis // inferred from electronic annotation /// 0002003 // angiotensin maturation // traceable author statement /// 0006508 // proteolysis // not recorded /// 0007275 // multicellular organismal development // inferred from electronic annotation /// 0016032 // viral process // inferred from electronic annotation /// 0030154 // cell differentiation // inferred from electronic an…
202901_x_at	CTSS	---	0002224 // toll-like receptor signaling pathway // traceable author statement /// 0002250 // adaptive immune response // inferred from expression pattern /// 0002474 // antigen processing and presentation of peptide antigen via MHC class I // traceable author statement /// 0002480 // antigen processing and presentation of exogenous peptide antigen via MHC class I, TAP-independent // traceable aut…
202902_s_at	CTSS	---	0002224 // toll-like receptor signaling pathway // traceable author statement /// 0002250 // adaptive immune response // inferred from expression pattern /// 0002474 // antigen processing and presentation of peptide antigen via MHC class I // traceable author statement /// 0002480 // antigen processing and presentation of exogenous peptide antigen via MHC class I, TAP-independent // traceable aut…
202947_s_at	GYPC	---	---
202948_at	IL1R1	Hypertrophy_model // GenMAPP	0006955 // immune response // traceable author statement /// 0007165 // signal transduction // inferred from electronic annotation /// 0007166 // cell surface receptor signaling pathway // traceable author statement /// 0009314 // response to radiation // inferred from electronic annotation /// 0010286 // heat acclimation // inferred from electronic annotation /// 0019221 // cytokine-mediated sig…
202949_s_at	FHL2	---	0000122 // negative regulation of transcription from RNA polymerase II promoter // inferred from direct assay /// 0001649 // osteoblast differentiation // inferred from electronic annotation /// 0006351 // transcription, DNA-templated // inferred from electronic annotation /// 0006355 // regulation of transcription, DNA-templated // inferred from electronic annotation /// 0006357 // regulation of…
202953_at	C1QB	Complement_Activation_Classical // GenMAPP	0002376 // immune system process // inferred from electronic annotation /// 0006956 // complement activation // traceable author statement /// 0006958 // complement activation, classical pathway // traceable author statement /// 0045087 // innate immune response // traceable author statement /// 0048839 // inner ear development // inferred from electronic annotation
202957_at	HCLS1	---	0000122 // negative regulation of transcription from RNA polymerase II promoter // inferred from electronic annotation /// 0006355 // regulation of transcription, DNA-templated // traceable author statement /// 0008284 // positive regulation of cell proliferation // inferred from sequence or structural similarity /// 0009725 // response to hormone // inferred from sequence or structural similarit…
202988_s_at	RGS1	Calcium_regulation_in_cardiac_cells // GenMAPP /// Smooth_muscle_contraction // GenMAPP	0006955 // immune response // traceable author statement /// 0007165 // signal transduction // non-traceable author statement /// 0007193 // adenylate cyclase-inhibiting G-protein coupled receptor signaling pathway // traceable author statement /// 0008277 // regulation of G-protein coupled receptor protein signaling pathway // inferred from electronic annotation /// 0009968 // negative regulatio…
203028_s_at	CYBA	---	0001938 // positive regulation of endothelial cell proliferation // inferred from electronic annotation /// 0002474 // antigen processing and presentation of peptide antigen via MHC class I // traceable author statement /// 0002479 // antigen processing and presentation of exogenous peptide antigen via MHC class I, TAP-dependent // traceable author statement /// 0003106 // negative regulation of …
203041_s_at	LAMP2	---	0002576 // platelet degranulation // traceable author statement /// 0007596 // blood coagulation // traceable author statement /// 0017038 // protein import // traceable author statement /// 0030168 // platelet activation // traceable author statement /// 0031647 // regulation of protein stability // inferred from mutant phenotype /// 0050821 // protein stabilization // inferred from sequence or …
203052_at	C2	Complement_Activation_Classical // GenMAPP	0002376 // immune system process // inferred from electronic annotation /// 0006508 // proteolysis // inferred from electronic annotation /// 0006956 // complement activation // inferred from mutant phenotype /// 0006956 // complement activation // traceable author statement /// 0006958 // complement activation, classical pathway // inferred from electronic annotation /// 0007584 // response to n…
203085_s_at	TGFB1	Cell_cycle_KEGG // GenMAPP /// TGF_Beta_Signaling_Pathway // GenMAPP	0000060 // protein import into nucleus, translocation // inferred from direct assay /// 0000122 // negative regulation of transcription from RNA polymerase II promoter // inferred from electronic annotation /// 0000165 // MAPK cascade // inferred from mutant phenotype /// 0001657 // ureteric bud development // inferred from electronic annotation /// 0001666 // response to hypoxia // inferred from…
203088_at	FBLN5	---	0001558 // regulation of cell growth // inferred from electronic annotation /// 0007155 // cell adhesion // inferred from electronic annotation /// 0007160 // cell-matrix adhesion // traceable author statement /// 0030198 // extracellular matrix organization // traceable author statement /// 0034394 // protein localization to cell surface // inferred from sequence or structural similarity /// 004…
203104_at	CSF1R	---	0001934 // positive regulation of protein phosphorylation // inferred from mutant phenotype /// 0002376 // immune system process // inferred from electronic annotation /// 0006468 // protein phosphorylation // inferred from electronic annotation /// 0006954 // inflammatory response // traceable author statement /// 0007165 // signal transduction // traceable author statement /// 0007169 // transm…
203126_at	IMPA2	PWY-2301 // HumanCyc	0006020 // inositol metabolic process // not recorded /// 0006021 // inositol biosynthetic process // inferred from electronic annotation /// 0006470 // protein dephosphorylation // inferred from electronic annotation /// 0006796 // phosphate-containing compound metabolic process // traceable author statement /// 0007165 // signal transduction // traceable author statement /// 0043647 // inositol…
203186_s_at	S100A4	---	0001837 // epithelial to mesenchymal transition // traceable author statement /// 0043123 // positive regulation of I-kappaB kinase/NF-kappaB signaling // inferred from direct assay
203233_at	IL4R	Inflammatory_Response_Pathway // GenMAPP	0002376 // immune system process // inferred from electronic annotation /// 0002532 // production of molecular mediator involved in inflammatory response // inferred from electronic annotation /// 0002639 // positive regulation of immunoglobulin production // inferred from electronic annotation /// 0006955 // immune response // traceable author statement /// 0007165 // signal transduction // trac…
203305_at	F13A1	---	0002576 // platelet degranulation // traceable author statement /// 0007596 // blood coagulation // traceable author statement /// 0007599 // hemostasis // inferred from electronic annotation /// 0018149 // peptide cross-linking // inferred from electronic annotation /// 0030168 // platelet activation // traceable author statement /// 0042060 // wound healing // inferred from electronic annotation
203416_at	CD53	---	0007165 // signal transduction // non-traceable author statement /// 0007166 // cell surface receptor signaling pathway // not recorded /// 1901741 // positive regulation of myoblast fusion // inferred from sequence or structural similarity
203471_s_at	PLEK	---	0002244 // hematopoietic progenitor cell differentiation // inferred from expression pattern /// 0002576 // platelet degranulation // inferred from expression pattern /// 0002576 // platelet degranulation // traceable author statement /// 0006904 // vesicle docking involved in exocytosis // inferred from sequence or structural similarity /// 0007229 // integrin-mediated signaling pathway // infer…
203472_s_at	SLCO2B1	---	0001889 // liver development // inferred from electronic annotation /// 0006810 // transport // inferred from electronic annotation /// 0006811 // ion transport // inferred from electronic annotation /// 0015721 // bile acid and bile salt transport // not recorded /// 0043252 // sodium-independent organic anion transport // traceable author statement /// 0055085 // transmembrane transport // trac…
203473_at	SLCO2B1	---	0001889 // liver development // inferred from electronic annotation /// 0006810 // transport // inferred from electronic annotation /// 0006811 // ion transport // inferred from electronic annotation /// 0015721 // bile acid and bile salt transport // not recorded /// 0043252 // sodium-independent organic anion transport // traceable author statement /// 0055085 // transmembrane transport // trac…
203501_at	CPQ	---	0006508 // proteolysis // inferred from direct assay /// 0006590 // thyroid hormone generation // not recorded /// 0006590 // thyroid hormone generation // inferred from sequence or structural similarity /// 0042246 // tissue regeneration // inferred from sequence or structural similarity /// 0043171 // peptide catabolic process // inferred from direct assay
203508_at	TNFRSF1B	Apoptosis // GenMAPP /// Apoptosis_GenMAPP // GenMAPP /// Apoptosis_KEGG // GenMAPP /// Inflammatory_Response_Pathway // GenMAPP	0006915 // apoptotic process // inferred from electronic annotation /// 0006954 // inflammatory response // not recorded /// 0006955 // immune response // not recorded /// 0007166 // cell surface receptor signaling pathway // inferred from electronic annotation /// 0007275 // multicellular organismal development // not recorded /// 0007568 // aging // inferred from electronic annotation /// 00086…
203561_at	FCGR2A /// FCGR2C	---	0002376 // immune system process // inferred from electronic annotation /// 0006955 // immune response // non-traceable author statement /// 0007165 // signal transduction // non-traceable author statement /// 0038096 // Fc-gamma receptor signaling pathway involved in phagocytosis // traceable author statement /// 0045087 // innate immune response // traceable author statement
203567_s_at	TRIM38	---	0002376 // immune system process // inferred from electronic annotation /// 0016567 // protein ubiquitination // inferred from electronic annotation /// 0019221 // cytokine-mediated signaling pathway // traceable author statement /// 0032648 // regulation of interferon-beta production // inferred from electronic annotation /// 0043123 // positive regulation of I-kappaB kinase/NF-kappaB signaling …
203610_s_at	TRIM38	---	0002376 // immune system process // inferred from electronic annotation /// 0016567 // protein ubiquitination // inferred from electronic annotation /// 0019221 // cytokine-mediated signaling pathway // traceable author statement /// 0032648 // regulation of interferon-beta production // inferred from electronic annotation /// 0043123 // positive regulation of I-kappaB kinase/NF-kappaB signaling …
203645_s_at	CD163	---	0006898 // receptor-mediated endocytosis // traceable author statement /// 0006953 // acute-phase response // inferred from electronic annotation /// 0006954 // inflammatory response // inferred from electronic annotation
203650_at	PROCR	---	0006955 // immune response // inferred from electronic annotation /// 0007596 // blood coagulation // traceable author statement /// 0007599 // hemostasis // inferred from electronic annotation /// 0019882 // antigen processing and presentation // inferred from electronic annotation /// 0050819 // negative regulation of coagulation // inferred from mutant phenotype /// 0050900 // leukocyte migrat…
203760_s_at	SLA	---	0009967 // positive regulation of signal transduction // traceable author statement
203761_at	SLA	---	0009967 // positive regulation of signal transduction // traceable author statement
203799_at	CD302 /// LY75-CD302	---	0006897 // endocytosis // inferred from electronic annotation /// 0006909 // phagocytosis // inferred from direct assay /// 0006954 // inflammatory response // traceable author statement /// 0006955 // immune response // traceable author statement
203821_at	HBEGF	Hypertrophy_model // GenMAPP	0000165 // MAPK cascade // traceable author statement /// 0000186 // activation of MAPKK activity // traceable author statement /// 0007165 // signal transduction // traceable author statement /// 0007173 // epidermal growth factor receptor signaling pathway // inferred from mutant phenotype /// 0007173 // epidermal growth factor receptor signaling pathway // traceable author statement /// 000726…
203828_s_at	IL32	---	0006952 // defense response // traceable author statement /// 0006955 // immune response // inferred from electronic annotation /// 0007155 // cell adhesion // traceable author statement
203922_s_at	CYBB	---	0002474 // antigen processing and presentation of peptide antigen via MHC class I // traceable author statement /// 0002479 // antigen processing and presentation of exogenous peptide antigen via MHC class I, TAP-dependent // traceable author statement /// 0006801 // superoxide metabolic process // inferred from direct assay /// 0006801 // superoxide metabolic process // traceable author statemen…
203923_s_at	CYBB	---	0002474 // antigen processing and presentation of peptide antigen via MHC class I // traceable author statement /// 0002479 // antigen processing and presentation of exogenous peptide antigen via MHC class I, TAP-dependent // traceable author statement /// 0006801 // superoxide metabolic process // inferred from direct assay /// 0006801 // superoxide metabolic process // traceable author statemen…
203932_at	HLA-DMB	---	0002376 // immune system process // inferred from electronic annotation /// 0002399 // MHC class II protein complex assembly // inferred from mutant phenotype /// 0002503 // peptide antigen assembly with MHC class II protein complex // inferred from direct assay /// 0002504 // antigen processing and presentation of peptide or polysaccharide antigen via MHC class II // inferred from electronic ann…
204006_s_at	FCGR3A /// FCGR3B	---	0002230 // positive regulation of defense response to virus by host // inferred from mutant phenotype /// 0006955 // immune response // traceable author statement /// 0038096 // Fc-gamma receptor signaling pathway involved in phagocytosis // traceable author statement /// 0045087 // innate immune response // traceable author statement /// 0050776 // regulation of immune response // traceable auth…
204007_at	FCGR3B	---	0002230 // positive regulation of defense response to virus by host // inferred from mutant phenotype /// 0006955 // immune response // traceable author statement /// 0098779 // mitophagy in response to mitochondrial depolarization // inferred from genetic interaction /// 0098792 // xenophagy // inferred from mutant phenotype
204118_at	CD48	---	0006952 // defense response // traceable author statement /// 0007596 // blood coagulation // traceable author statement /// 0050900 // leukocyte migration // traceable author statement
204122_at	TYROBP	---	0002281 // macrophage activation involved in immune response // inferred from electronic annotation /// 0002283 // neutrophil activation involved in immune response // inferred from electronic annotation /// 0006968 // cellular defense response // traceable author statement /// 0007165 // signal transduction // traceable author statement /// 0007229 // integrin-mediated signaling pathway // infer…
204150_at	STAB1	---	0006898 // receptor-mediated endocytosis // traceable author statement /// 0006954 // inflammatory response // inferred from electronic annotation /// 0007155 // cell adhesion // non-traceable author statement /// 0007267 // cell-cell signaling // inferred from direct assay /// 0016525 // negative regulation of angiogenesis // inferred from mutant phenotype /// 0042742 // defense response to bact…
204158_s_at	TCIRG1	---	0006810 // transport // inferred from electronic annotation /// 0006811 // ion transport // inferred from electronic annotation /// 0006879 // cellular iron ion homeostasis // traceable author statement /// 0006968 // cellular defense response // traceable author statement /// 0007035 // vacuolar acidification // not recorded /// 0008284 // positive regulation of cell proliferation // traceable a…
204174_at	ALOX5AP	Eicosanoid_Synthesis // GenMAPP	0002540 // leukotriene production involved in inflammatory response // inferred from electronic annotation /// 0002675 // positive regulation of acute inflammatory response // inferred from electronic annotation /// 0006691 // leukotriene metabolic process // traceable author statement /// 0019369 // arachidonic acid metabolic process // traceable author statement /// 0019370 // leukotriene biosy…
204192_at	CD37	---	0002639 // positive regulation of immunoglobulin production // inferred from electronic annotation /// 0002920 // regulation of humoral immune response // inferred from electronic annotation /// 0007166 // cell surface receptor signaling pathway // not recorded /// 0008285 // negative regulation of cell proliferation // inferred from electronic annotation /// 0030886 // negative regulation of mye…
204204_at	SLC31A2	---	0006810 // transport // inferred from electronic annotation /// 0006811 // ion transport // inferred from electronic annotation /// 0006825 // copper ion transport // traceable author statement /// 0006878 // cellular copper ion homeostasis // inferred from electronic annotation /// 0035434 // copper ion transmembrane transport // inferred from electronic annotation /// 1902311 // regulation of c…
204205_at	APOBEC3G	---	0002230 // positive regulation of defense response to virus by host // inferred from direct assay /// 0002376 // immune system process // inferred from electronic annotation /// 0008152 // metabolic process // inferred from electronic annotation /// 0009972 // cytidine deamination // inferred from direct assay /// 0010529 // negative regulation of transposition // inferred from direct assay /// 0…
204220_at	GMFG	---	0006468 // protein phosphorylation // traceable author statement /// 0006469 // negative regulation of protein kinase activity // traceable author statement /// 0034316 // negative regulation of Arp2/3 complex-mediated actin nucleation // inferred from electronic annotation /// 0043085 // positive regulation of catalytic activity // traceable author statement /// 1904030 // negative regulation of…
204232_at	FCER1G	---	0001798 // positive regulation of type IIa hypersensitivity // inferred from electronic annotation /// 0001805 // positive regulation of type III hypersensitivity // inferred from electronic annotation /// 0001812 // positive regulation of type I hypersensitivity // inferred from electronic annotation /// 0002223 // stimulatory C-type lectin receptor signaling pathway // traceable author statemen…
204236_at	FLI1	---	0006351 // transcription, DNA-templated // inferred from electronic annotation /// 0006355 // regulation of transcription, DNA-templated // inferred from electronic annotation /// 0006357 // regulation of transcription from RNA polymerase II promoter // not recorded /// 0006366 // transcription from RNA polymerase II promoter // inferred from electronic annotation /// 0007599 // hemostasis // tra…
204319_s_at	RGS10	Calcium_regulation_in_cardiac_cells // GenMAPP /// Smooth_muscle_contraction // GenMAPP	0009968 // negative regulation of signal transduction // inferred from electronic annotation /// 0038032 // termination of G-protein coupled receptor signaling pathway // inferred from electronic annotation /// 0043547 // positive regulation of GTPase activity // not recorded
204393_s_at	ACPP	---	0006144 // purine nucleobase metabolic process // inferred from electronic annotation /// 0006470 // protein dephosphorylation // inferred from electronic annotation /// 0006772 // thiamine metabolic process // inferred from sequence or structural similarity /// 0009117 // nucleotide metabolic process // inferred from electronic annotation /// 0016311 // dephosphorylation // inferred from mutant …
204429_s_at	SLC2A5	---	0005975 // carbohydrate metabolic process // traceable author statement /// 0006810 // transport // inferred from electronic annotation /// 0008643 // carbohydrate transport // inferred from electronic annotation /// 0008645 // hexose transport // traceable author statement /// 0015755 // fructose transport // inferred from electronic annotation /// 0015758 // glucose transport // traceable autho…
204430_s_at	SLC2A5	---	0005975 // carbohydrate metabolic process // traceable author statement /// 0006810 // transport // inferred from electronic annotation /// 0008643 // carbohydrate transport // inferred from electronic annotation /// 0008645 // hexose transport // traceable author statement /// 0015755 // fructose transport // inferred from electronic annotation /// 0015758 // glucose transport // traceable autho…
204445_s_at	ALOX5	Eicosanoid_Synthesis // GenMAPP /// PWY66-375 // MetaCyc /// PWY66-392 // MetaCyc /// PWY66-393 // MetaCyc /// PWY66-394 // MetaCyc /// PWY66-395 // MetaCyc /// PWY66-397 // MetaCyc	0002526 // acute inflammatory response // inferred from electronic annotation /// 0002540 // leukotriene production involved in inflammatory response // inferred from electronic annotation /// 0006691 // leukotriene metabolic process // traceable author statement /// 0006954 // inflammatory response // inferred from electronic annotation /// 0007584 // response to nutrient // inferred from electr…
204446_s_at	ALOX5	Eicosanoid_Synthesis // GenMAPP /// PWY66-375 // MetaCyc /// PWY66-392 // MetaCyc /// PWY66-393 // MetaCyc /// PWY66-394 // MetaCyc /// PWY66-395 // MetaCyc /// PWY66-397 // MetaCyc	0002526 // acute inflammatory response // inferred from electronic annotation /// 0002540 // leukotriene production involved in inflammatory response // inferred from electronic annotation /// 0006691 // leukotriene metabolic process // traceable author statement /// 0006954 // inflammatory response // inferred from electronic annotation /// 0007584 // response to nutrient // inferred from electr…
204470_at	CXCL1	---	0002690 // positive regulation of leukocyte chemotaxis // not recorded /// 0006935 // chemotaxis // traceable author statement /// 0006954 // inflammatory response // inferred from electronic annotation /// 0006955 // immune response // not recorded /// 0007165 // signal transduction // traceable author statement /// 0007186 // G-protein coupled receptor signaling pathway // traceable author stat…
204526_s_at	TBC1D8	Cell_cycle_KEGG // GenMAPP	0008015 // blood circulation // traceable author statement /// 0008284 // positive regulation of cell proliferation // traceable author statement /// 0043547 // positive regulation of GTPase activity // inferred from electronic annotation /// 1902017 // regulation of cilium assembly // inferred from mutant phenotype
204561_x_at	APOC2 /// APOC4-APOC2	Statin_Pathway_PharmGKB // GenMAPP	0001523 // retinoid metabolic process // traceable author statement /// 0006629 // lipid metabolic process // traceable author statement /// 0006629 // lipid metabolic process // inferred from electronic annotation /// 0006810 // transport // inferred from electronic annotation /// 0006869 // lipid transport // inferred from electronic annotation /// 0007603 // phototransduction, visible light //…
204563_at	SELL	---	0007155 // cell adhesion // inferred from electronic annotation /// 0007596 // blood coagulation // traceable author statement /// 0033198 // response to ATP // inferred from electronic annotation /// 0034201 // response to oleic acid // inferred from electronic annotation /// 0042981 // regulation of apoptotic process // inferred from electronic annotation /// 0050776 // regulation of immune res…
204575_s_at	MMP19	Matrix_Metalloproteinases // GenMAPP	0001525 // angiogenesis // inferred from electronic annotation /// 0001541 // ovarian follicle development // inferred from electronic annotation /// 0001542 // ovulation from ovarian follicle // inferred from electronic annotation /// 0001554 // luteolysis // inferred from electronic annotation /// 0006508 // proteolysis // non-traceable author statement /// 0007275 // multicellular organismal d…
204588_s_at	SLC7A7	---	0000821 // regulation of arginine metabolic process // not recorded /// 0003333 // amino acid transmembrane transport // not recorded /// 0006461 // protein complex assembly // traceable author statement /// 0006520 // cellular amino acid metabolic process // traceable author statement /// 0006810 // transport // traceable author statement /// 0006811 // ion transport // traceable author statemen…
204638_at	ACP5	---	0006470 // protein dephosphorylation // inferred from electronic annotation /// 0006766 // vitamin metabolic process // traceable author statement /// 0006767 // water-soluble vitamin metabolic process // traceable author statement /// 0006771 // riboflavin metabolic process // traceable author statement /// 0016311 // dephosphorylation // inferred from electronic annotation /// 0032496 // respon…
204670_x_at	HLA-DRB1 /// HLA-DRB4 /// LOC105369230	---	0002376 // immune system process // inferred from electronic annotation /// 0002381 // immunoglobulin production involved in immunoglobulin mediated immune response // inferred from direct assay /// 0002381 // immunoglobulin production involved in immunoglobulin mediated immune response // inferred from sequence or structural similarity /// 0002437 // inflammatory response to antigenic stimulus /…
204682_at	LTBP2	---	0006605 // protein targeting // traceable author statement /// 0007179 // transforming growth factor beta receptor signaling pathway // traceable author statement /// 0009306 // protein secretion // traceable author statement /// 0043206 // extracellular fibril organization // inferred from mutant phenotype
204702_s_at	NFE2L3	---	0000122 // negative regulation of transcription from RNA polymerase II promoter // inferred from electronic annotation /// 0006351 // transcription, DNA-templated // inferred from electronic annotation /// 0006355 // regulation of transcription, DNA-templated // inferred from electronic annotation /// 0006357 // regulation of transcription from RNA polymerase II promoter // not recorded /// 00063…
204748_at	PTGS2	Eicosanoid_Synthesis // GenMAPP /// Prostaglandin_synthesis_regulation // GenMAPP /// PWY66-374 // MetaCyc /// PWY66-393 // MetaCyc /// PWY66-394 // MetaCyc /// PWY66-395 // MetaCyc	0001516 // prostaglandin biosynthetic process // inferred from sequence or structural similarity /// 0001516 // prostaglandin biosynthetic process // non-traceable author statement /// 0001525 // angiogenesis // inferred from electronic annotation /// 0006629 // lipid metabolic process // inferred from electronic annotation /// 0006631 // fatty acid metabolic process // inferred from electronic a…
204751_x_at	DSC2	---	0007155 // cell adhesion // traceable author statement /// 0007156 // homophilic cell adhesion via plasma membrane adhesion molecules // inferred from electronic annotation /// 0009267 // cellular response to starvation // inferred from electronic annotation /// 0086042 // cardiac muscle cell-cardiac muscle cell adhesion // inferred from mutant phenotype /// 0086073 // bundle of His cell-Purkinje…
204774_at	EVI2A	---	0007165 // signal transduction // non-traceable author statement
204787_at	VSIG4	---	0002376 // immune system process // inferred from electronic annotation /// 0006957 // complement activation, alternative pathway // inferred from electronic annotation /// 0032703 // negative regulation of interleukin-2 production // inferred from electronic annotation /// 0042130 // negative regulation of T cell proliferation // inferred from electronic annotation /// 0045087 // innate immune r…
204829_s_at	FOLR2	---	0002548 // monocyte chemotaxis // inferred from direct assay /// 0006810 // transport // inferred from electronic annotation /// 0006898 // receptor-mediated endocytosis // inferred by curator /// 0006954 // inflammatory response // non-traceable author statement /// 0008284 // positive regulation of cell proliferation // inferred from mutant phenotype /// 0015884 // folic acid transport // infer…
204834_at	FGL2	---	---
204858_s_at	TYMP	DRIBOPMET-PWY // HumanCyc /// P1-PWY // HumanCyc /// PWY0-1298 // HumanCyc /// PWY0-181 // HumanCyc	0000002 // mitochondrial genome maintenance // traceable author statement /// 0001525 // angiogenesis // inferred from electronic annotation /// 0001654 // eye development // inferred from mutant phenotype /// 0001701 // in utero embryonic development // inferred from electronic annotation /// 0003012 // muscle system process // inferred from electronic annotation /// 0006206 // pyrimidine nucleo…
204860_s_at	NAIP	---	0002376 // immune system process // inferred from electronic annotation /// 0006915 // apoptotic process // inferred from electronic annotation /// 0006954 // inflammatory response // inferred from electronic annotation /// 0007399 // nervous system development // traceable author statement /// 0009966 // regulation of signal transduction // not recorded /// 0010466 // negative regulation of pept…
204861_s_at	NAIP	---	0002376 // immune system process // inferred from electronic annotation /// 0006915 // apoptotic process // inferred from electronic annotation /// 0006954 // inflammatory response // inferred from electronic annotation /// 0007399 // nervous system development // traceable author statement /// 0009966 // regulation of signal transduction // not recorded /// 0010466 // negative regulation of pept…
204912_at	IL10RA	---	0019221 // cytokine-mediated signaling pathway // not recorded /// 0032496 // response to lipopolysaccharide // inferred from electronic annotation
204923_at	SASH3	---	0002639 // positive regulation of immunoglobulin production // inferred from electronic annotation /// 0002726 // positive regulation of T cell cytokine production // inferred from electronic annotation /// 0002821 // positive regulation of adaptive immune response // inferred from electronic annotation /// 0030890 // positive regulation of B cell proliferation // inferred from electronic annotat…
204924_at	TLR2	---	0001666 // response to hypoxia // inferred from electronic annotation /// 0001774 // microglial cell activation // inferred from electronic annotation /// 0002224 // toll-like receptor signaling pathway // traceable author statement /// 0002237 // response to molecule of bacterial origin // inferred from electronic annotation /// 0002238 // response to molecule of fungal origin // inferred from e…
204929_s_at	VAMP5	---	0006887 // exocytosis // not recorded /// 0006906 // vesicle fusion // not recorded /// 0007275 // multicellular organismal development // inferred from electronic annotation /// 0007517 // muscle organ development // traceable author statement /// 0007519 // skeletal muscle tissue development // inferred from electronic annotation /// 0016192 // vesicle-mediated transport // inferred from electr…
204955_at	SRPX	---	0001845 // phagolysosome assembly // inferred from electronic annotation /// 0006914 // autophagy // inferred from electronic annotation /// 0007155 // cell adhesion // inferred from electronic annotation /// 0034976 // response to endoplasmic reticulum stress // inferred from electronic annotation /// 0060244 // negative regulation of cell proliferation involved in contact inhibition // inferred…
204959_at	MNDA	---	0006351 // transcription, DNA-templated // inferred from electronic annotation /// 0006355 // regulation of transcription, DNA-templated // inferred from electronic annotation /// 0006968 // cellular defense response // traceable author statement /// 0006974 // cellular response to DNA damage stimulus // inferred from mutant phenotype /// 0030889 // negative regulation of B cell proliferation // …
204961_s_at	NCF1 /// NCF1B /// NCF1C	---	0001878 // response to yeast // inferred from electronic annotation /// 0001909 // leukocyte mediated cytotoxicity // inferred from electronic annotation /// 0002474 // antigen processing and presentation of peptide antigen via MHC class I // traceable author statement /// 0002479 // antigen processing and presentation of exogenous peptide antigen via MHC class I, TAP-dependent // traceable autho…
204971_at	CSTA	---	0007155 // cell adhesion // inferred from electronic annotation /// 0010466 // negative regulation of peptidase activity // inferred from direct assay /// 0010951 // negative regulation of endopeptidase activity // inferred from direct assay /// 0010951 // negative regulation of endopeptidase activity // inferred from electronic annotation /// 0016337 // single organismal cell-cell adhesion // in…
205027_s_at	MAP3K8	---	0000165 // MAPK cascade // inferred from electronic annotation /// 0000186 // activation of MAPKK activity // inferred from electronic annotation /// 0002224 // toll-like receptor signaling pathway // traceable author statement /// 0002376 // immune system process // inferred from electronic annotation /// 0002755 // MyD88-dependent toll-like receptor signaling pathway // traceable author stateme…
205098_at	CCR1	GPCRDB_Class_A_Rhodopsin-like // GenMAPP /// Peptide_GPCRs // GenMAPP	0002407 // dendritic cell chemotaxis // traceable author statement /// 0006816 // calcium ion transport // inferred from direct assay /// 0006874 // cellular calcium ion homeostasis // inferred from direct assay /// 0006887 // exocytosis // inferred from direct assay /// 0006935 // chemotaxis // non-traceable author statement /// 0006954 // inflammatory response // inferred from electronic annota…
205099_s_at	CCR1	GPCRDB_Class_A_Rhodopsin-like // GenMAPP /// Peptide_GPCRs // GenMAPP	0002407 // dendritic cell chemotaxis // traceable author statement /// 0006816 // calcium ion transport // inferred from direct assay /// 0006874 // cellular calcium ion homeostasis // inferred from direct assay /// 0006887 // exocytosis // inferred from direct assay /// 0006935 // chemotaxis // non-traceable author statement /// 0006954 // inflammatory response // inferred from electronic annota…
205105_at	MAN2A1	PWY0-1300 // HumanCyc /// PWY0-1300 // MetaCyc	0001701 // in utero embryonic development // inferred from electronic annotation /// 0001889 // liver development // inferred from electronic annotation /// 0005975 // carbohydrate metabolic process // inferred from electronic annotation /// 0006013 // mannose metabolic process // not recorded /// 0006486 // protein glycosylation // inferred from electronic annotation /// 0006491 // N-glycan proc…
205119_s_at	FPR1	GPCRDB_Class_A_Rhodopsin-like // GenMAPP /// Peptide_GPCRs // GenMAPP	0000187 // activation of MAPK activity // traceable author statement /// 0006928 // movement of cell or subcellular component // traceable author statement /// 0006935 // chemotaxis // inferred from electronic annotation /// 0007165 // signal transduction // traceable author statement /// 0007186 // G-protein coupled receptor signaling pathway // traceable author statement /// 0007188 // adenylat…
205147_x_at	NCF4	---	0002474 // antigen processing and presentation of peptide antigen via MHC class I // traceable author statement /// 0002479 // antigen processing and presentation of exogenous peptide antigen via MHC class I, TAP-dependent // traceable author statement /// 0006955 // immune response // traceable author statement /// 0007264 // small GTPase mediated signal transduction // traceable author statemen…
205159_at	CSF2RB	---	0000165 // MAPK cascade // traceable author statement /// 0000186 // activation of MAPKK activity // traceable author statement /// 0007165 // signal transduction // non-traceable author statement /// 0007173 // epidermal growth factor receptor signaling pathway // traceable author statement /// 0007264 // small GTPase mediated signal transduction // traceable author statement /// 0007265 // Ras …
205168_at	DDR2	---	0001503 // ossification // inferred from electronic annotation /// 0003416 // endochondral bone developmental growth // inferred from sequence or structural similarity /// 0006468 // protein phosphorylation // inferred from electronic annotation /// 0007155 // cell adhesion // traceable author statement /// 0007165 // signal transduction // traceable author statement /// 0007169 // transmembrane …
205173_x_at	CD58	---	0007155 // cell adhesion // non-traceable author statement /// 0007596 // blood coagulation // traceable author statement /// 0016337 // single organismal cell-cell adhesion // non-traceable author statement /// 0034113 // heterotypic cell-cell adhesion // inferred from direct assay /// 0050900 // leukocyte migration // traceable author statement /// 0071346 // cellular response to interferon-gam…
205220_at	HCAR3	GPCRDB_Class_A_Rhodopsin-like2 // GenMAPP	0007165 // signal transduction // inferred from electronic annotation /// 0007186 // G-protein coupled receptor signaling pathway // inferred from electronic annotation
205242_at	CXCL13	---	0002467 // germinal center formation // non-traceable author statement /// 0002518 // lymphocyte chemotaxis across high endothelial venule // inferred from sequence or structural similarity /// 0002544 // chronic inflammatory response // non-traceable author statement /// 0002920 // regulation of humoral immune response // non-traceable author statement /// 0006935 // chemotaxis // inferred from …
205266_at	LIF	TGF_Beta_Signaling_Pathway // GenMAPP	0001974 // blood vessel remodeling // inferred from electronic annotation /// 0006366 // transcription from RNA polymerase II promoter // inferred from direct assay /// 0006955 // immune response // inferred from electronic annotation /// 0007275 // multicellular organismal development // traceable author statement /// 0007566 // embryo implantation // inferred from electronic annotation /// 0008…
205269_at	LCP2	---	0006955 // immune response // traceable author statement /// 0007169 // transmembrane receptor protein tyrosine kinase signaling pathway // traceable author statement /// 0007596 // blood coagulation // traceable author statement /// 0030168 // platelet activation // traceable author statement /// 0035556 // intracellular signal transduction // not recorded /// 0038095 // Fc-epsilon receptor sign…
205270_s_at	LCP2	---	0006955 // immune response // traceable author statement /// 0007169 // transmembrane receptor protein tyrosine kinase signaling pathway // traceable author statement /// 0007596 // blood coagulation // traceable author statement /// 0030168 // platelet activation // traceable author statement /// 0035556 // intracellular signal transduction // not recorded /// 0038095 // Fc-epsilon receptor sign…
205285_s_at	FYB	---	0006468 // protein phosphorylation // traceable author statement /// 0006607 // NLS-bearing protein import into nucleus // traceable author statement /// 0006955 // immune response // inferred from electronic annotation /// 0007165 // signal transduction // traceable author statement /// 0035556 // intracellular signal transduction // traceable author statement /// 0050852 // T cell receptor sign…
205306_x_at	KMO	PWY-5651 // HumanCyc /// PWY-5651 // MetaCyc /// PWY-6309 // MetaCyc	0006569 // tryptophan catabolic process // traceable author statement /// 0008152 // metabolic process // inferred from electronic annotation /// 0009435 // NAD biosynthetic process // inferred from electronic annotation /// 0009651 // response to salt stress // inferred from direct assay /// 0019363 // pyridine nucleotide biosynthetic process // inferred from electronic annotation /// 0019441 //…
205349_at	GNA15	G_Protein_Signaling // GenMAPP	0007165 // signal transduction // inferred from electronic annotation /// 0007186 // G-protein coupled receptor signaling pathway // inferred from electronic annotation /// 0007188 // adenylate cyclase-modulating G-protein coupled receptor signaling pathway // not recorded /// 0007200 // phospholipase C-activating G-protein coupled receptor signaling pathway // inferred from electronic annotation…
205382_s_at	CFD	---	0002376 // immune system process // inferred from electronic annotation /// 0002576 // platelet degranulation // traceable author statement /// 0006508 // proteolysis // inferred from electronic annotation /// 0006956 // complement activation // traceable author statement /// 0006957 // complement activation, alternative pathway // traceable author statement /// 0007596 // blood coagulation // tr…
205403_at	IL1R2	---	0006955 // immune response // traceable author statement /// 0019221 // cytokine-mediated signaling pathway // inferred from electronic annotation /// 0019221 // cytokine-mediated signaling pathway // traceable author statement
205419_at	GPR183	GPCRDB_Other // GenMAPP	0002250 // adaptive immune response // inferred from electronic annotation /// 0002312 // B cell activation involved in immune response // not recorded /// 0002313 // mature B cell differentiation involved in immune response // inferred from sequence or structural similarity /// 0002376 // immune system process // inferred from electronic annotation /// 0006955 // immune response // traceable aut…
205476_at	CCL20	---	0002548 // monocyte chemotaxis // not recorded /// 0006935 // chemotaxis // traceable author statement /// 0006954 // inflammatory response // inferred from electronic annotation /// 0006955 // immune response // traceable author statement /// 0007165 // signal transduction // traceable author statement /// 0007186 // G-protein coupled receptor signaling pathway // not recorded /// 0007267 // cel…
205479_s_at	PLAU	Blood_Clotting_Cascade // GenMAPP /// Wnt_signaling // GenMAPP	0001525 // angiogenesis // inferred from electronic annotation /// 0001666 // response to hypoxia // inferred from electronic annotation /// 0006508 // proteolysis // traceable author statement /// 0006935 // chemotaxis // traceable author statement /// 0007165 // signal transduction // traceable author statement /// 0007283 // spermatogenesis // inferred from electronic annotation /// 0007566 //…
205499_at	SRPX2	---	0001525 // angiogenesis // inferred from electronic annotation /// 0007155 // cell adhesion // inferred from electronic annotation /// 0016337 // single organismal cell-cell adhesion // inferred from direct assay /// 0042325 // regulation of phosphorylation // inferred from direct assay /// 0048870 // cell motility // inferred from direct assay /// 0051965 // positive regulation of synapse assemb…
205505_at	GCNT1	PWY-7433 // MetaCyc	0006486 // protein glycosylation // inferred from electronic annotation /// 0006493 // protein O-linked glycosylation // traceable author statement /// 0008152 // metabolic process // inferred from electronic annotation /// 0009101 // glycoprotein biosynthetic process // inferred from mutant phenotype /// 0016266 // O-glycan processing // traceable author statement /// 0032868 // response to insu…
205518_s_at	CMAHP	---	0030111 // regulation of Wnt signaling pathway // inferred from mutant phenotype /// 0046381 // CMP-N-acetylneuraminate metabolic process // inferred from electronic annotation /// 0055114 // oxidation-reduction process // inferred from electronic annotation
205568_at	AQP9	---	0006810 // transport // traceable author statement /// 0006833 // water transport // inferred from direct assay /// 0006833 // water transport // traceable author statement /// 0006863 // purine nucleobase transport // inferred from direct assay /// 0006955 // immune response // traceable author statement /// 0006970 // response to osmotic stress // traceable author statement /// 0007588 // excre…
205639_at	AOAH	---	0006629 // lipid metabolic process // traceable author statement /// 0006954 // inflammatory response // traceable author statement /// 0008152 // metabolic process // inferred from electronic annotation /// 0008653 // lipopolysaccharide metabolic process // inferred from electronic annotation /// 0050728 // negative regulation of inflammatory response // inferred from electronic annotation
205668_at	LY75	---	0006897 // endocytosis // inferred from electronic annotation /// 0006954 // inflammatory response // traceable author statement /// 0006955 // immune response // traceable author statement
205686_s_at	CD86	Inflammatory_Response_Pathway // GenMAPP	0001878 // response to yeast // inferred from electronic annotation /// 0002224 // toll-like receptor signaling pathway // inferred from electronic annotation /// 0002250 // adaptive immune response // inferred from electronic annotation /// 0002309 // T cell proliferation involved in immune response // inferred from electronic annotation /// 0002376 // immune system process // inferred from elec…
205715_at	BST1	PYRIDNUCSAL-PWY // HumanCyc	0006959 // humoral immune response // traceable author statement /// 0007275 // multicellular organismal development // traceable author statement /// 0008152 // metabolic process // inferred from electronic annotation /// 0030890 // positive regulation of B cell proliferation // not recorded
205786_s_at	ITGAM	Integrin-mediated_cell_adhesion_KEGG // GenMAPP	0002224 // toll-like receptor signaling pathway // traceable author statement /// 0002523 // leukocyte migration involved in inflammatory response // inferred from electronic annotation /// 0007155 // cell adhesion // traceable author statement /// 0007159 // leukocyte cell-cell adhesion // inferred from electronic annotation /// 0007229 // integrin-mediated signaling pathway // inferred from ele…
205789_at	CD1D	---	0002376 // immune system process // inferred from electronic annotation /// 0006955 // immune response // inferred from electronic annotation /// 0016032 // viral process // inferred from electronic annotation /// 0016045 // detection of bacterium // traceable author statement /// 0019882 // antigen processing and presentation // inferred from electronic annotation /// 0034113 // heterotypic cell…
205844_at	VNN1	---	0002526 // acute inflammatory response // inferred from sequence or structural similarity /// 0002544 // chronic inflammatory response // inferred from sequence or structural similarity /// 0006807 // nitrogen compound metabolic process // inferred from electronic annotation /// 0006928 // movement of cell or subcellular component // traceable author statement /// 0006954 // inflammatory response…
205859_at	LY86	---	0002376 // immune system process // inferred from electronic annotation /// 0006915 // apoptotic process // traceable author statement /// 0006954 // inflammatory response // inferred from electronic annotation /// 0006959 // humoral immune response // traceable author statement /// 0008283 // cell proliferation // traceable author statement /// 0031666 // positive regulation of lipopolysaccharid…
205890_s_at	GABBR1 /// UBD	GPCRDB_Class_C_Metabotropic_glutamate_pheromone // GenMAPP	0006508 // proteolysis // non-traceable author statement /// 0006511 // ubiquitin-dependent protein catabolic process // inferred from direct assay /// 0007165 // signal transduction // inferred from electronic annotation /// 0007186 // G-protein coupled receptor signaling pathway // inferred from electronic annotation /// 0007193 // adenylate cyclase-inhibiting G-protein coupled receptor signali…
205904_at	MICA	---	0001913 // T cell mediated cytotoxicity // inferred from direct assay /// 0002250 // adaptive immune response // inferred from electronic annotation /// 0002376 // immune system process // inferred from electronic annotation /// 0002418 // immune response to tumor cell // inferred from direct assay /// 0006955 // immune response // inferred from electronic annotation /// 0006974 // cellular respo…
205936_s_at	HK3	Glycolysis_and_Gluconeogenesis // GenMAPP /// MANGDPMET-PWY // HumanCyc /// PWY-2722 // MetaCyc /// PWY-621 // HumanCyc /// PWY-621 // MetaCyc /// PWY66-400 // MetaCyc /// TREDEGLOW-PWY // MetaCyc	0001678 // cellular glucose homeostasis // not recorded /// 0005975 // carbohydrate metabolic process // traceable author statement /// 0006006 // glucose metabolic process // traceable author statement /// 0006096 // glycolytic process // not recorded /// 0008152 // metabolic process // inferred from electronic annotation /// 0008645 // hexose transport // traceable author statement /// 0015758 …
205943_at	TDO2	PWY-5651 // HumanCyc /// TRPCAT-PWY // HumanCyc	0006568 // tryptophan metabolic process // inferred from electronic annotation /// 0006569 // tryptophan catabolic process // traceable author statement /// 0019441 // tryptophan catabolic process to kynurenine // inferred from electronic annotation /// 0019442 // tryptophan catabolic process to acetyl-CoA // not recorded /// 0034641 // cellular nitrogen compound metabolic process // traceable au…
205945_at	IL6R	---	0002384 // hepatic immune response // traceable author statement /// 0002446 // neutrophil mediated immunity // traceable author statement /// 0002548 // monocyte chemotaxis // inferred by curator /// 0002690 // positive regulation of leukocyte chemotaxis // traceable author statement /// 0006953 // acute-phase response // traceable author statement /// 0008284 // positive regulation of cell prol…
205988_at	CD84	---	0006952 // defense response // traceable author statement /// 0007155 // cell adhesion // inferred from electronic annotation /// 0007156 // homophilic cell adhesion via plasma membrane adhesion molecules // traceable author statement /// 0007596 // blood coagulation // traceable author statement /// 0050900 // leukocyte migration // traceable author statement
205992_s_at	IL15	---	0001779 // natural killer cell differentiation // inferred from electronic annotation /// 0001866 // NK T cell proliferation // inferred from electronic annotation /// 0006954 // inflammatory response // inferred from electronic annotation /// 0006955 // immune response // inferred from electronic annotation /// 0007165 // signal transduction // traceable author statement /// 0007267 // cell-cell…
205997_at	ADAM28	---	0006508 // proteolysis // inferred from electronic annotation /// 0007229 // integrin-mediated signaling pathway // inferred from electronic annotation /// 0007283 // spermatogenesis // traceable author statement
206011_at	CASP1	Apoptosis // GenMAPP /// Apoptosis_KEGG // GenMAPP	0001666 // response to hypoxia // inferred from electronic annotation /// 0006508 // proteolysis // inferred from direct assay /// 0006915 // apoptotic process // traceable author statement /// 0006919 // activation of cysteine-type endopeptidase activity involved in apoptotic process // traceable author statement /// 0007165 // signal transduction // traceable author statement /// 0009617 // res…
206028_s_at	MERTK	---	0001779 // natural killer cell differentiation // inferred from electronic annotation /// 0006468 // protein phosphorylation // traceable author statement /// 0006909 // phagocytosis // inferred from mutant phenotype /// 0007166 // cell surface receptor signaling pathway // traceable author statement /// 0007267 // cell-cell signaling // traceable author statement /// 0007283 // spermatogenesis /…
206060_s_at	PTPN22	---	0002230 // positive regulation of defense response to virus by host // inferred from electronic annotation /// 0002376 // immune system process // inferred from electronic annotation /// 0002685 // regulation of leukocyte migration // inferred from electronic annotation /// 0006470 // protein dephosphorylation // inferred from direct assay /// 0006470 // protein dephosphorylation // traceable aut…
206111_at	RNASE2	---	0006401 // RNA catabolic process // traceable author statement /// 0006935 // chemotaxis // inferred from direct assay /// 0008152 // metabolic process // inferred from electronic annotation /// 0090305 // nucleic acid phosphodiester bond hydrolysis // not recorded /// 0090501 // RNA phosphodiester bond hydrolysis // traceable author statement /// 0090502 // RNA phosphodiester bond hydrolysis, en…
206157_at	PTX3	---	0001878 // response to yeast // inferred from electronic annotation /// 0006954 // inflammatory response // traceable author statement /// 0008228 // opsonization // inferred from electronic annotation /// 0044869 // negative regulation by host of viral exo-alpha-sialidase activity // inferred from direct assay /// 0044871 // negative regulation by host of viral glycoprotein metabolic process // …
206171_at	ADORA3	GPCRDB_Class_A_Rhodopsin-like // GenMAPP /// GPCRDB_Other // GenMAPP /// Nucleotide_GPCRs // GenMAPP	0001973 // adenosine receptor signaling pathway // inferred from electronic annotation /// 0007165 // signal transduction // inferred from electronic annotation /// 0007186 // G-protein coupled receptor signaling pathway // inferred from electronic annotation
206239_s_at	SPINK1	---	0010466 // negative regulation of peptidase activity // inferred from electronic annotation /// 0010751 // negative regulation of nitric oxide mediated signal transduction // inferred from electronic annotation /// 0050732 // negative regulation of peptidyl-tyrosine phosphorylation // inferred from electronic annotation /// 0060046 // regulation of acrosome reaction // not recorded /// 0090281 //…
206247_at	MICB	---	0001913 // T cell mediated cytotoxicity // not recorded /// 0002250 // adaptive immune response // inferred from electronic annotation /// 0002376 // immune system process // inferred from electronic annotation /// 0002429 // immune response-activating cell surface receptor signaling pathway // inferred from direct assay /// 0006955 // immune response // inferred from electronic annotation /// 00…
206295_at	IL18	Hypertrophy_model // GenMAPP	0000165 // MAPK cascade // inferred from mutant phenotype /// 0001525 // angiogenesis // inferred from direct assay /// 0006954 // inflammatory response // inferred from direct assay /// 0006955 // immune response // traceable author statement /// 0007267 // cell-cell signaling // traceable author statement /// 0010628 // positive regulation of gene expression // inferred from electronic annotati…
206332_s_at	IFI16	---	0000122 // negative regulation of transcription from RNA polymerase II promoter // inferred from direct assay /// 0000122 // negative regulation of transcription from RNA polymerase II promoter // inferred from mutant phenotype /// 0001819 // positive regulation of cytokine production // traceable author statement /// 0002218 // activation of innate immune response // inferred from direct assay /…
206336_at	CXCL6	---	0002446 // neutrophil mediated immunity // not recorded /// 0002690 // positive regulation of leukocyte chemotaxis // not recorded /// 0006935 // chemotaxis // traceable author statement /// 0006954 // inflammatory response // traceable author statement /// 0006955 // immune response // not recorded /// 0007165 // signal transduction // traceable author statement /// 0007186 // G-protein coupled …
206348_s_at	PDK3	Krebs-TCA_Cycle // GenMAPP	0005975 // carbohydrate metabolic process // inferred from electronic annotation /// 0006006 // glucose metabolic process // inferred from electronic annotation /// 0006090 // pyruvate metabolic process // traceable author statement /// 0010510 // regulation of acetyl-CoA biosynthetic process from pyruvate // inferred from mutant phenotype /// 0010510 // regulation of acetyl-CoA biosynthetic proc…
206391_at	RARRES1	---	0008285 // negative regulation of cell proliferation // inferred from electronic annotation
206392_s_at	RARRES1	---	0008285 // negative regulation of cell proliferation // inferred from electronic annotation
206407_s_at	CCL13	---	0002548 // monocyte chemotaxis // not recorded /// 0006874 // cellular calcium ion homeostasis // traceable author statement /// 0006935 // chemotaxis // traceable author statement /// 0006954 // inflammatory response // inferred from electronic annotation /// 0006955 // immune response // inferred from electronic annotation /// 0007010 // cytoskeleton organization // inferred from direct assay /…
206480_at	LTC4S	Eicosanoid_Synthesis // GenMAPP	0006691 // leukotriene metabolic process // inferred from direct assay /// 0006691 // leukotriene metabolic process // traceable author statement /// 0010035 // response to inorganic substance // inferred from electronic annotation /// 0019369 // arachidonic acid metabolic process // traceable author statement /// 0019370 // leukotriene biosynthetic process // not recorded /// 0019372 // lipoxyge…
206584_at	LY96	---	0002224 // toll-like receptor signaling pathway // traceable author statement /// 0002376 // immune system process // inferred from electronic annotation /// 0002755 // MyD88-dependent toll-like receptor signaling pathway // traceable author statement /// 0002756 // MyD88-independent toll-like receptor signaling pathway // traceable author statement /// 0006915 // apoptotic process // traceable a…
206715_at	TFEC	---	0006351 // transcription, DNA-templated // inferred from electronic annotation /// 0006355 // regulation of transcription, DNA-templated // inferred from electronic annotation /// 0006366 // transcription from RNA polymerase II promoter // not recorded /// 0034605 // cellular response to heat // inferred from electronic annotation /// 0045944 // positive regulation of transcription from RNA polym…
206925_at	ST8SIA4	---	0001574 // ganglioside biosynthetic process // inferred from direct assay /// 0006464 // cellular protein modification process // traceable author statement /// 0006486 // protein glycosylation // inferred from direct assay /// 0006488 // dolichol-linked oligosaccharide biosynthetic process // traceable author statement /// 0006491 // N-glycan processing // inferred from direct assay /// 0007399 …
206991_s_at	CCR5	GPCRDB_Class_A_Rhodopsin-like // GenMAPP /// GPCRDB_Other // GenMAPP /// Peptide_GPCRs // GenMAPP	0000165 // MAPK cascade // inferred from expression pattern /// 0002407 // dendritic cell chemotaxis // traceable author statement /// 0006816 // calcium ion transport // inferred from direct assay /// 0006935 // chemotaxis // traceable author statement /// 0006954 // inflammatory response // inferred from electronic annotation /// 0006955 // immune response // inferred from electronic annotation…
207037_at	TNFRSF11A	---	0001503 // ossification // inferred from electronic annotation /// 0002250 // adaptive immune response // inferred from mutant phenotype /// 0002548 // monocyte chemotaxis // non-traceable author statement /// 0006954 // inflammatory response // not recorded /// 0007165 // signal transduction // traceable author statement /// 0007267 // cell-cell signaling // traceable author statement /// 000727…
207085_x_at	CSF2RA	---	0000165 // MAPK cascade // traceable author statement /// 0000186 // activation of MAPKK activity // traceable author statement /// 0007173 // epidermal growth factor receptor signaling pathway // traceable author statement /// 0007264 // small GTPase mediated signal transduction // traceable author statement /// 0007265 // Ras protein signal transduction // traceable author statement /// 0007411…
207111_at	ADGRE1	GPCRDB_Class_B_Secretin-like // GenMAPP	0002250 // adaptive immune response // inferred from electronic annotation /// 0002376 // immune system process // inferred from electronic annotation /// 0007155 // cell adhesion // traceable author statement /// 0007165 // signal transduction // inferred from electronic annotation /// 0007166 // cell surface receptor signaling pathway // inferred from electronic annotation /// 0007186 // G-prot…
207224_s_at	SIGLEC7	---	0007155 // cell adhesion // inferred from electronic annotation /// 0050776 // regulation of immune response // traceable author statement
207238_s_at	PTPRC	---	0000187 // activation of MAPK activity // inferred from electronic annotation /// 0001915 // negative regulation of T cell mediated cytotoxicity // inferred from sequence or structural similarity /// 0001916 // positive regulation of T cell mediated cytotoxicity // inferred from electronic annotation /// 0001960 // negative regulation of cytokine-mediated signaling pathway // inferred from sequen…
207275_s_at	ACSL1	FAO-PWY // HumanCyc /// FAO-PWY // MetaCyc /// Fatty_Acid_Degradation // GenMAPP /// Mitochondrial_fatty_acid_betaoxidation // GenMAPP /// PWY-5136 // HumanCyc /// PWY-5136 // MetaCyc /// PWY-5143 // MetaCyc /// PWY-5353 // MetaCyc /// PWY-5885 // MetaCyc /// PWY-5972 // MetaCyc /// PWY-5995 // MetaCyc /// PWY-6000 // MetaCyc /// PWY-6001 // MetaCyc /// PWY-6803 // MetaCyc /// PWY-6873 // MetaCyc…	0001676 // long-chain fatty acid metabolic process // inferred from direct assay /// 0006629 // lipid metabolic process // inferred from electronic annotation /// 0006631 // fatty acid metabolic process // inferred from electronic annotation /// 0006641 // triglyceride metabolic process // inferred from electronic annotation /// 0007584 // response to nutrient // inferred from electronic annotati…
207277_at	CD209	---	0002223 // stimulatory C-type lectin receptor signaling pathway // traceable author statement /// 0002250 // adaptive immune response // inferred from electronic annotation /// 0002376 // immune system process // inferred from electronic annotation /// 0006897 // endocytosis // inferred from electronic annotation /// 0007155 // cell adhesion // inferred from electronic annotation /// 0007157 // h…
207419_s_at	RAC2	Integrin-mediated_cell_adhesion_KEGG // GenMAPP	0006886 // intracellular protein transport // inferred from electronic annotation /// 0006913 // nucleocytoplasmic transport // inferred from electronic annotation /// 0006935 // chemotaxis // inferred from electronic annotation /// 0007015 // actin filament organization // inferred from mutant phenotype /// 0007165 // signal transduction // traceable author statement /// 0007186 // G-protein cou…
207433_at	IL10	---	0001818 // negative regulation of cytokine production // inferred from electronic annotation /// 0002237 // response to molecule of bacterial origin // inferred from direct assay /// 0002740 // negative regulation of cytokine secretion involved in immune response // inferred from direct assay /// 0002875 // negative regulation of chronic inflammatory response to antigenic stimulus // inferred fro…
207540_s_at	SYK	---	0000187 // activation of MAPK activity // inferred from electronic annotation /// 0001525 // angiogenesis // inferred from electronic annotation /// 0001820 // serotonin secretion // inferred from electronic annotation /// 0001945 // lymph vessel development // inferred from sequence or structural similarity /// 0002092 // positive regulation of receptor internalization // inferred from electroni…
207565_s_at	MR1	---	0002367 // cytokine production involved in immune response // inferred from electronic annotation /// 0002376 // immune system process // inferred from electronic annotation /// 0002474 // antigen processing and presentation of peptide antigen via MHC class I // inferred from electronic annotation /// 0006955 // immune response // traceable author statement /// 0007165 // signal transduction // t…
207571_x_at	THEMIS2	---	0002376 // immune system process // inferred from electronic annotation /// 0006954 // inflammatory response // inferred from electronic annotation /// 0007155 // cell adhesion // traceable author statement /// 0050852 // T cell receptor signaling pathway // inferred from electronic annotation
207610_s_at	ADGRE2	GPCRDB_Class_B_Secretin-like // GenMAPP /// GPCRDB_Other // GenMAPP	0006954 // inflammatory response // inferred from electronic annotation /// 0007155 // cell adhesion // inferred from mutant phenotype /// 0007165 // signal transduction // inferred from electronic annotation /// 0007166 // cell surface receptor signaling pathway // inferred from electronic annotation /// 0007186 // G-protein coupled receptor signaling pathway // inferred from electronic annotati…
207677_s_at	NCF4	---	0002474 // antigen processing and presentation of peptide antigen via MHC class I // traceable author statement /// 0002479 // antigen processing and presentation of exogenous peptide antigen via MHC class I, TAP-dependent // traceable author statement /// 0006955 // immune response // traceable author statement /// 0007264 // small GTPase mediated signal transduction // traceable author statemen…
207697_x_at	LILRB2	---	0002250 // adaptive immune response // inferred from electronic annotation /// 0002376 // immune system process // inferred from electronic annotation /// 0002578 // negative regulation of antigen processing and presentation // inferred from direct assay /// 0002645 // positive regulation of tolerance induction // inferred from mutant phenotype /// 0002666 // positive regulation of T cell toleran…
207850_at	CXCL3	---	0002690 // positive regulation of leukocyte chemotaxis // not recorded /// 0006935 // chemotaxis // inferred from electronic annotation /// 0006954 // inflammatory response // not recorded /// 0006955 // immune response // not recorded /// 0007186 // G-protein coupled receptor signaling pathway // not recorded /// 0030593 // neutrophil chemotaxis // inferred from sequence or structural similarity…
207857_at	LILRA2	---	0002250 // adaptive immune response // inferred from electronic annotation /// 0002376 // immune system process // inferred from electronic annotation /// 0006952 // defense response // traceable author statement /// 0007165 // signal transduction // traceable author statement
207992_s_at	AMPD3	---	0006144 // purine nucleobase metabolic process // traceable author statement /// 0006188 // IMP biosynthetic process // inferred from electronic annotation /// 0006196 // AMP catabolic process // traceable author statement /// 0009117 // nucleotide metabolic process // inferred from electronic annotation /// 0009168 // purine ribonucleoside monophosphate biosynthetic process // inferred from elec…
208018_s_at	HCK	---	0002376 // immune system process // inferred from electronic annotation /// 0002522 // leukocyte migration involved in immune response // traceable author statement /// 0002758 // innate immune response-activating signal transduction // traceable author statement /// 0006468 // protein phosphorylation // traceable author statement /// 0006887 // exocytosis // inferred from electronic annotation /…
208075_s_at	CCL7	---	0002548 // monocyte chemotaxis // not recorded /// 0002548 // monocyte chemotaxis // inferred by curator /// 0006874 // cellular calcium ion homeostasis // traceable author statement /// 0006935 // chemotaxis // traceable author statement /// 0006954 // inflammatory response // not recorded /// 0006955 // immune response // inferred from electronic annotation /// 0007010 // cytoskeleton organizat…
208116_s_at	MAN1A1	---	0006486 // protein glycosylation // inferred from electronic annotation /// 0006491 // N-glycan processing // not recorded /// 0008152 // metabolic process // inferred from electronic annotation /// 0018279 // protein N-linked glycosylation via asparagine // traceable author statement /// 0043687 // post-translational protein modification // traceable author statement /// 0044267 // cellular prot…
208130_s_at	TBXAS1	Eicosanoid_Synthesis // GenMAPP /// Prostaglandin_synthesis_regulation // GenMAPP /// PWY66-374 // MetaCyc	0001516 // prostaglandin biosynthetic process // inferred from electronic annotation /// 0006629 // lipid metabolic process // inferred from electronic annotation /// 0006631 // fatty acid metabolic process // inferred from electronic annotation /// 0006633 // fatty acid biosynthetic process // inferred from electronic annotation /// 0006690 // icosanoid metabolic process // traceable author stat…
208146_s_at	CPVL	---	0006508 // proteolysis // inferred from electronic annotation /// 0051603 // proteolysis involved in cellular protein catabolic process // not recorded
208296_x_at	TNFAIP8	---	0006915 // apoptotic process // inferred from electronic annotation /// 0032611 // interleukin-1 beta production // inferred from electronic annotation /// 0043066 // negative regulation of apoptotic process // traceable author statement /// 0043154 // negative regulation of cysteine-type endopeptidase activity involved in apoptotic process // inferred from mutant phenotype /// 0050830 // defense…
208306_x_at	HLA-DRB1	---	0002376 // immune system process // inferred from electronic annotation /// 0002381 // immunoglobulin production involved in immunoglobulin mediated immune response // inferred from direct assay /// 0002381 // immunoglobulin production involved in immunoglobulin mediated immune response // inferred from sequence or structural similarity /// 0002437 // inflammatory response to antigenic stimulus /…
208423_s_at	MSR1	---	0006897 // endocytosis // inferred from electronic annotation /// 0006898 // receptor-mediated endocytosis // traceable author statement /// 0010744 // positive regulation of macrophage derived foam cell differentiation // inferred from sequence or structural similarity /// 0010886 // positive regulation of cholesterol storage // inferred from sequence or structural similarity /// 0030301 // chol…
208454_s_at	CPQ	---	0006508 // proteolysis // inferred from direct assay /// 0006590 // thyroid hormone generation // not recorded /// 0006590 // thyroid hormone generation // inferred from sequence or structural similarity /// 0042246 // tissue regeneration // inferred from sequence or structural similarity /// 0043171 // peptide catabolic process // inferred from direct assay
208540_x_at	---	---	---
208885_at	LCP1	---	0002286 // T cell activation involved in immune response // inferred from direct assay /// 0010737 // protein kinase A signaling // inferred from mutant phenotype /// 0016477 // cell migration // inferred from mutant phenotype /// 0022617 // extracellular matrix disassembly // inferred from mutant phenotype /// 0033157 // regulation of intracellular protein transport // inferred from direct assay…
208894_at	HLA-DRA	---	0002376 // immune system process // inferred from electronic annotation /// 0002503 // peptide antigen assembly with MHC class II protein complex // inferred from direct assay /// 0002504 // antigen processing and presentation of peptide or polysaccharide antigen via MHC class II // inferred from direct assay /// 0002506 // polysaccharide assembly with MHC class II protein complex // inferred fro…
208944_at	TGFBR2	TGF_Beta_Signaling_Pathway // GenMAPP	0001568 // blood vessel development // traceable author statement /// 0001569 // patterning of blood vessels // inferred from sequence or structural similarity /// 0001570 // vasculogenesis // inferred from sequence or structural similarity /// 0001701 // in utero embryonic development // inferred from electronic annotation /// 0002053 // positive regulation of mesenchymal cell proliferation // i…
208965_s_at	IFI16	---	0000122 // negative regulation of transcription from RNA polymerase II promoter // inferred from direct assay /// 0000122 // negative regulation of transcription from RNA polymerase II promoter // inferred from mutant phenotype /// 0001819 // positive regulation of cytokine production // traceable author statement /// 0002218 // activation of innate immune response // inferred from direct assay /…
208966_x_at	IFI16	---	0000122 // negative regulation of transcription from RNA polymerase II promoter // inferred from direct assay /// 0000122 // negative regulation of transcription from RNA polymerase II promoter // inferred from mutant phenotype /// 0001819 // positive regulation of cytokine production // traceable author statement /// 0002218 // activation of innate immune response // inferred from direct assay /…
208998_at	UCP2	Electron_Transport_Chain // GenMAPP	0000303 // response to superoxide // inferred from electronic annotation /// 0001666 // response to hypoxia // inferred from direct assay /// 0002230 // positive regulation of defense response to virus by host // inferred from mutant phenotype /// 0006349 // regulation of gene expression by genetic imprinting // inferred from electronic annotation /// 0006810 // transport // non-traceable author …
209201_x_at	CXCR4	---	0000187 // activation of MAPK activity // traceable author statement /// 0001569 // patterning of blood vessels // inferred from electronic annotation /// 0001666 // response to hypoxia // inferred from expression pattern /// 0001667 // ameboidal-type cell migration // inferred from electronic annotation /// 0001764 // neuron migration // inferred from electronic annotation /// 0002407 // dendrit…
209310_s_at	CASP4	Apoptosis // GenMAPP /// Apoptosis_KEGG // GenMAPP	0006508 // proteolysis // inferred from electronic annotation /// 0006915 // apoptotic process // traceable author statement /// 0042981 // regulation of apoptotic process // inferred from electronic annotation /// 0050727 // regulation of inflammatory response // not recorded /// 0070059 // intrinsic apoptotic signaling pathway in response to endoplasmic reticulum stress // inferred from mutant …
209312_x_at	HLA-DRB1 /// HLA-DRB4 /// HLA-DRB5 /// LOC105369230	---	0002376 // immune system process // inferred from electronic annotation /// 0002381 // immunoglobulin production involved in immunoglobulin mediated immune response // inferred from direct assay /// 0002381 // immunoglobulin production involved in immunoglobulin mediated immune response // inferred from sequence or structural similarity /// 0002437 // inflammatory response to antigenic stimulus /…
209360_s_at	LOC100506403 /// RUNX1	---	0001501 // skeletal system development // inferred from electronic annotation /// 0001701 // in utero embryonic development // inferred from electronic annotation /// 0001889 // liver development // inferred from electronic annotation /// 0002318 // myeloid progenitor cell differentiation // inferred from electronic annotation /// 0006351 // transcription, DNA-templated // inferred from electroni…
209499_x_at	TNFSF12-TNFSF13 /// TNFSF13	---	0001525 // angiogenesis // inferred from electronic annotation /// 0001938 // positive regulation of endothelial cell proliferation // traceable author statement /// 0002376 // immune system process // inferred from electronic annotation /// 0002426 // immunoglobulin production in mucosal tissue // inferred from electronic annotation /// 0002636 // positive regulation of germinal center formation…
209500_x_at	TNFSF12-TNFSF13 /// TNFSF13	---	0001525 // angiogenesis // inferred from electronic annotation /// 0001938 // positive regulation of endothelial cell proliferation // traceable author statement /// 0002376 // immune system process // inferred from electronic annotation /// 0002426 // immunoglobulin production in mucosal tissue // inferred from electronic annotation /// 0002636 // positive regulation of germinal center formation…
209514_s_at	RAB27A	---	0006605 // protein targeting // inferred from electronic annotation /// 0006886 // intracellular protein transport // not recorded /// 0006887 // exocytosis // inferred from direct assay /// 0006904 // vesicle docking involved in exocytosis // not recorded /// 0006913 // nucleocytoplasmic transport // inferred from electronic annotation /// 0007165 // signal transduction // inferred from electron…
209515_s_at	RAB27A	---	0006605 // protein targeting // inferred from electronic annotation /// 0006886 // intracellular protein transport // not recorded /// 0006887 // exocytosis // inferred from direct assay /// 0006904 // vesicle docking involved in exocytosis // not recorded /// 0006913 // nucleocytoplasmic transport // inferred from electronic annotation /// 0007165 // signal transduction // inferred from electron…
209540_at	IGF1	---	0001501 // skeletal system development // traceable author statement /// 0001775 // cell activation // inferred from direct assay /// 0001932 // regulation of protein phosphorylation // inferred from electronic annotation /// 0001974 // blood vessel remodeling // inferred from electronic annotation /// 0002576 // platelet degranulation // traceable author statement /// 0006260 // DNA replication …
209541_at	IGF1	---	0001501 // skeletal system development // traceable author statement /// 0001775 // cell activation // inferred from direct assay /// 0001932 // regulation of protein phosphorylation // inferred from electronic annotation /// 0001974 // blood vessel remodeling // inferred from electronic annotation /// 0002576 // platelet degranulation // traceable author statement /// 0006260 // DNA replication …
209606_at	CYTIP	---	0030155 // regulation of cell adhesion // inferred from direct assay
209619_at	CD74	---	0000187 // activation of MAPK activity // inferred from electronic annotation /// 0001516 // prostaglandin biosynthetic process // inferred from direct assay /// 0001961 // positive regulation of cytokine-mediated signaling pathway // inferred from mutant phenotype /// 0002250 // adaptive immune response // inferred from electronic annotation /// 0002376 // immune system process // inferred from …
209696_at	FBP1	CALVIN-PWY // MetaCyc /// GLUCONEO-PWY // HumanCyc /// GLUCONEO-PWY // MetaCyc /// GLYCOLYSIS // HumanCyc /// GLYCOLYSIS // MetaCyc /// Glycolysis_and_Gluconeogenesis // GenMAPP /// P185-PWY // MetaCyc /// PWY-5484 // HumanCyc /// PWY-5484 // MetaCyc /// PWY66-399 // MetaCyc /// SUCSYN-PWY // MetaCyc	0005975 // carbohydrate metabolic process // traceable author statement /// 0006000 // fructose metabolic process // traceable author statement /// 0006002 // fructose 6-phosphate metabolic process // inferred from direct assay /// 0006006 // glucose metabolic process // traceable author statement /// 0006094 // gluconeogenesis // inferred from electronic annotation /// 0006094 // gluconeogenesis…
209732_at	CLEC2B	---	0050776 // regulation of immune response // traceable author statement
209734_at	NCKAP1L	---	0001782 // B cell homeostasis // inferred from sequence or structural similarity /// 0002262 // myeloid cell homeostasis // inferred from sequence or structural similarity /// 0006461 // protein complex assembly // inferred from sequence or structural similarity /// 0006935 // chemotaxis // inferred from direct assay /// 0007264 // small GTPase mediated signal transduction // traceable author sta…
209774_x_at	CXCL2	---	0002237 // response to molecule of bacterial origin // inferred from direct assay /// 0002690 // positive regulation of leukocyte chemotaxis // not recorded /// 0006935 // chemotaxis // traceable author statement /// 0006954 // inflammatory response // inferred from electronic annotation /// 0006955 // immune response // not recorded /// 0007186 // G-protein coupled receptor signaling pathway // …
209795_at	CD69	---	0007165 // signal transduction // traceable author statement /// 0035690 // cellular response to drug // inferred from electronic annotation
209823_x_at	HLA-DQB1	---	0002376 // immune system process // inferred from electronic annotation /// 0002381 // immunoglobulin production involved in immunoglobulin mediated immune response // inferred from direct assay /// 0002455 // humoral immune response mediated by circulating immunoglobulin // inferred from direct assay /// 0002504 // antigen processing and presentation of peptide or polysaccharide antigen via MHC …
209879_at	SELPLG	---	0007155 // cell adhesion // traceable author statement /// 0007596 // blood coagulation // traceable author statement /// 0016032 // viral process // inferred from electronic annotation /// 0046718 // viral entry into host cell // inferred from electronic annotation /// 0050900 // leukocyte migration // traceable author statement /// 0050901 // leukocyte tethering or rolling // inferred from elec…
209901_x_at	AIF1	---	0001774 // microglial cell activation // non-traceable author statement /// 0001934 // positive regulation of protein phosphorylation // inferred from electronic annotation /// 0006911 // phagocytosis, engulfment // inferred from sequence or structural similarity /// 0006954 // inflammatory response // inferred from sequence or structural similarity /// 0006954 // inflammatory response // non-tra…
209906_at	C3AR1	GPCRDB_Class_A_Rhodopsin-like // GenMAPP /// Peptide_GPCRs // GenMAPP	0002430 // complement receptor mediated signaling pathway // inferred from electronic annotation /// 0002462 // tolerance induction to nonself antigen // inferred from electronic annotation /// 0006935 // chemotaxis // inferred from electronic annotation /// 0006954 // inflammatory response // traceable author statement /// 0007165 // signal transduction // inferred from electronic annotation ///…
209924_at	CCL18	---	0002548 // monocyte chemotaxis // not recorded /// 0006935 // chemotaxis // traceable author statement /// 0006954 // inflammatory response // inferred from electronic annotation /// 0006955 // immune response // traceable author statement /// 0007154 // cell communication // traceable author statement /// 0007165 // signal transduction // traceable author statement /// 0007186 // G-protein coupl…
209933_s_at	CD300A	---	0002376 // immune system process // inferred from electronic annotation /// 0007155 // cell adhesion // inferred from electronic annotation /// 0007165 // signal transduction // inferred from direct assay /// 0030889 // negative regulation of B cell proliferation // inferred from mutant phenotype /// 0032516 // positive regulation of phosphoprotein phosphatase activity // inferred from direct ass…
209949_at	NCF2	---	0002474 // antigen processing and presentation of peptide antigen via MHC class I // traceable author statement /// 0002479 // antigen processing and presentation of exogenous peptide antigen via MHC class I, TAP-dependent // traceable author statement /// 0006801 // superoxide metabolic process // traceable author statement /// 0006968 // cellular defense response // traceable author statement /…
209970_x_at	CASP1	Apoptosis // GenMAPP /// Apoptosis_KEGG // GenMAPP	0001666 // response to hypoxia // inferred from electronic annotation /// 0006508 // proteolysis // inferred from direct assay /// 0006915 // apoptotic process // traceable author statement /// 0006919 // activation of cysteine-type endopeptidase activity involved in apoptotic process // traceable author statement /// 0007165 // signal transduction // traceable author statement /// 0009617 // res…
210042_s_at	CTSZ	---	0002003 // angiotensin maturation // traceable author statement /// 0006508 // proteolysis // traceable author statement /// 0006888 // ER to Golgi vesicle-mediated transport // traceable author statement /// 0018279 // protein N-linked glycosylation via asparagine // traceable author statement /// 0043687 // post-translational protein modification // traceable author statement /// 0044267 // cel…
210119_at	KCNJ15	---	0006810 // transport // inferred from electronic annotation /// 0006811 // ion transport // inferred from electronic annotation /// 0006813 // potassium ion transport // traceable author statement /// 0007268 // synaptic transmission // traceable author statement /// 0010107 // potassium ion import // not recorded /// 0034765 // regulation of ion transmembrane transport // not recorded /// 007180…
210146_x_at	LILRB2	---	0002250 // adaptive immune response // inferred from electronic annotation /// 0002376 // immune system process // inferred from electronic annotation /// 0002578 // negative regulation of antigen processing and presentation // inferred from direct assay /// 0002645 // positive regulation of tolerance induction // inferred from mutant phenotype /// 0002666 // positive regulation of T cell toleran…
210152_at	LILRB4	---	0002250 // adaptive immune response // inferred from electronic annotation /// 0002376 // immune system process // inferred from electronic annotation /// 0007165 // signal transduction // traceable author statement /// 0045671 // negative regulation of osteoclast differentiation // inferred from direct assay /// 1902894 // negative regulation of pri-miRNA transcription from RNA polymerase II pro…
210166_at	TLR5	---	0001819 // positive regulation of cytokine production // inferred from electronic annotation /// 0002224 // toll-like receptor signaling pathway // traceable author statement /// 0002376 // immune system process // inferred from electronic annotation /// 0002755 // MyD88-dependent toll-like receptor signaling pathway // traceable author statement /// 0006954 // inflammatory response // inferred f…
210176_at	TLR1	---	0002224 // toll-like receptor signaling pathway // traceable author statement /// 0002376 // immune system process // inferred from electronic annotation /// 0002755 // MyD88-dependent toll-like receptor signaling pathway // traceable author statement /// 0006952 // defense response // inferred from electronic annotation /// 0006954 // inflammatory response // inferred from electronic annotation …
210218_s_at	SP100	---	0000122 // negative regulation of transcription from RNA polymerase II promoter // inferred from direct assay /// 0000723 // telomere maintenance // inferred from mutant phenotype /// 0006338 // chromatin remodeling // not recorded /// 0006351 // transcription, DNA-templated // inferred from electronic annotation /// 0006355 // regulation of transcription, DNA-templated // inferred from electroni…
210260_s_at	TNFAIP8	---	0006915 // apoptotic process // inferred from electronic annotation /// 0032611 // interleukin-1 beta production // inferred from electronic annotation /// 0043066 // negative regulation of apoptotic process // traceable author statement /// 0043154 // negative regulation of cysteine-type endopeptidase activity involved in apoptotic process // inferred from mutant phenotype /// 0050830 // defense…
210314_x_at	TNFSF13	---	0001525 // angiogenesis // inferred from electronic annotation /// 0001938 // positive regulation of endothelial cell proliferation // traceable author statement /// 0002376 // immune system process // inferred from electronic annotation /// 0002426 // immunoglobulin production in mucosal tissue // inferred from electronic annotation /// 0002636 // positive regulation of germinal center formation…
210340_s_at	CSF2RA	---	0000165 // MAPK cascade // traceable author statement /// 0000186 // activation of MAPKK activity // traceable author statement /// 0007173 // epidermal growth factor receptor signaling pathway // traceable author statement /// 0007264 // small GTPase mediated signal transduction // traceable author statement /// 0007265 // Ras protein signal transduction // traceable author statement /// 0007411…
210367_s_at	PTGES	Eicosanoid_Synthesis // GenMAPP /// PWY66-374 // MetaCyc	0001516 // prostaglandin biosynthetic process // inferred from direct assay /// 0002526 // acute inflammatory response // inferred from electronic annotation /// 0002544 // chronic inflammatory response // inferred from electronic annotation /// 0006629 // lipid metabolic process // inferred from electronic annotation /// 0006631 // fatty acid metabolic process // inferred from electronic annotat…
210423_s_at	SLC11A1	---	0000060 // protein import into nucleus, translocation // inferred from electronic annotation /// 0001818 // negative regulation of cytokine production // inferred from sequence or structural similarity /// 0001819 // positive regulation of cytokine production // inferred from sequence or structural similarity /// 0002309 // T cell proliferation involved in immune response // inferred from sequenc…
210629_x_at	LST1	---	0000902 // cell morphogenesis // inferred from electronic annotation /// 0002376 // immune system process // inferred from electronic annotation /// 0006955 // immune response // non-traceable author statement /// 0008360 // regulation of cell shape // inferred from electronic annotation /// 0009653 // anatomical structure morphogenesis // non-traceable author statement /// 0016358 // dendrite de…
210644_s_at	LAIR1	---	0002250 // adaptive immune response // inferred from electronic annotation /// 0002376 // immune system process // inferred from electronic annotation /// 0050776 // regulation of immune response // traceable author statement
210663_s_at	KYNU	PWY-5651 // HumanCyc /// TRPCAT-PWY // HumanCyc	0006569 // tryptophan catabolic process // inferred from mutant phenotype /// 0006569 // tryptophan catabolic process // traceable author statement /// 0008152 // metabolic process // inferred from electronic annotation /// 0009435 // NAD biosynthetic process // inferred from electronic annotation /// 0019363 // pyridine nucleotide biosynthetic process // inferred from electronic annotation /// 0…
210715_s_at	SPINT2	---	0001843 // neural tube closure // inferred from electronic annotation /// 0006928 // movement of cell or subcellular component // traceable author statement /// 0007163 // establishment or maintenance of cell polarity // inferred from electronic annotation /// 0010466 // negative regulation of peptidase activity // inferred from electronic annotation /// 0010951 // negative regulation of endopept…
210732_s_at	LGALS8	---	0002317 // plasma cell differentiation // inferred from electronic annotation /// 0031295 // T cell costimulation // inferred from electronic annotation /// 0098792 // xenophagy // inferred from mutant phenotype
210754_s_at	LYN	---	0001782 // B cell homeostasis // inferred from sequence or structural similarity /// 0001817 // regulation of cytokine production // inferred from sequence or structural similarity /// 0001932 // regulation of protein phosphorylation // traceable author statement /// 0001933 // negative regulation of protein phosphorylation // inferred from sequence or structural similarity /// 0002223 // stimula…
210757_x_at	DAB2	---	0000904 // cell morphogenesis involved in differentiation // inferred from electronic annotation /// 0001701 // in utero embryonic development // inferred from electronic annotation /// 0001921 // positive regulation of receptor recycling // inferred from electronic annotation /// 0001934 // positive regulation of protein phosphorylation // inferred from mutant phenotype /// 0006810 // transport …
210785_s_at	THEMIS2	---	0002376 // immune system process // inferred from electronic annotation /// 0006954 // inflammatory response // inferred from electronic annotation /// 0007155 // cell adhesion // traceable author statement /// 0050852 // T cell receptor signaling pathway // inferred from electronic annotation
210786_s_at	FLI1	---	0006351 // transcription, DNA-templated // inferred from electronic annotation /// 0006355 // regulation of transcription, DNA-templated // inferred from electronic annotation /// 0006357 // regulation of transcription from RNA polymerase II promoter // not recorded /// 0006366 // transcription from RNA polymerase II promoter // inferred from electronic annotation /// 0007599 // hemostasis // tra…
[truncated: 341 more rows]

## Sheet: Cluster Outlier 1 
id	Gene Symbol	Pathway	Gene Ontology Biological Process
[truncated: 867 more rows]

## Sheet: Cluster Outlier 2
id	Gene Symbol	Pathway	Gene Ontology Biological Process
[truncated: 231 more rows]

[truncated: 12 more sheets: Classical vs Rest, Proneural vs ret, Mesenchymal vs rest, Outliers vs Rest, GSEA_Classical vs Rest, GSEA_Proneural vs Rest, GSEA_Mesenchymal vs Rest, GSEA_Outliers vs Rest, CI 2 group - Median vs high and, TMB 2 group - High vs median an, GSEA_CI_2 group_Median vs High, GSEA_TMB_2 group_High vs media ]
